# Supplementary material for: Scalable high yield exfoliation for monolayer nanosheets
Source: Nat Commun. 2023 Jan 16;14:236. doi: 10.1038/s41467-022-35569-8 (PMC9842657; doi:10.1038/s41467-022-35569-8)
Supplement: Supplementary file 3 — Source Data [file 41467_2022_35569_MOESM3_ESM.xlsx]

## Sheet: Figure 1
Fig. 1b										Fig. 1c				Fig. 1i						Fig. 1j
Graphite		5h milling		10h milling		15h millng				1000.59	-0.22152			Line 1		Line 2				Size	Deviation	Layer Number	Devidation
5	720.937	5	317.344	5	246.771	5	19.896			1005.6	0.19243			0	3808.9	0	3567.54			200		12.5	2.5
5.0507	719.948	5.0507	305.781	5.0507	231.354	5.0507	19.531			1010.61	-0.25356			0.01749	3826.49	0.01749	3659.1			550	250	6.5	1.5
5.1014	720	5.1014	303.906	5.1014	224.531	5.1014	18.437			1015.61	1.58043			0.03498	3849.06	0.03498	3679.32			400	300	4
5.1521	719.167	5.1521	294.74	5.1521	210.625	5.1521	15.521			1020.61	1.19446			0.05247	3845.66	0.05247	3713.57			1000		2.89
5.2028	717.656	5.2028	289.635	5.2028	204.74	5.2028	16.354			1025.6	-0.4915			0.06996	3871.72	0.06996	3690.65			1900		8.5
5.2535	716.823	5.2535	289.115	5.2535	195.365	5.2535	15.625			1030.6	1.26255			0.08745	3912.55	0.08745	3723.9			450	150	5	3
5.3041	716.094	5.3041	278.542	5.3041	193.75	5.3041	10.208			1035.59	0.1366			0.10494	4016.44	0.10494	3782.79			1460		4	3
5.3548	713.906	5.3548	279.062	5.3548	189.948	5.3548	11.198			1040.57	-0.10932			0.12243	4039.02	0.12243	3775.1			100		8	1
5.4055	710	5.4055	271.615	5.4055	185.937	5.4055	11.875			1045.56	0.58478			0.13992	4101.56	0.13992	3751.75
5.4562	711.562	5.4562	263.437	5.4562	175.729	5.4562	8.854			1050.54	-0.38111			0.15741	4212.15	0.15741	3714.58			500		3.5	0.5
5.5069	710.677	5.5069	262.031	5.5069	168.437	5.5069	9.583			1055.52	0.49304			0.1749	4210.96	0.1749	3753.61			300	100	8
5.5576	710.417	5.5576	260.885	5.5576	160.417	5.5576	10.312			1060.49	1.26717			0.19239	4255.43	0.19239	3804.15			1000		10
5.6083	710.417	5.6083	258.646	5.6083	151.719	5.6083	9.687			1065.47	0.56133			0.20988	4258.68	0.20988	3851.72			321.5	44.5	1
5.659	710.417	5.659	254.948	5.659	140.365	5.659	11.25			1070.44	0.49549			0.22737	4436.56	0.22737	3904.82			120		2.5	0.5
5.7097	709.948	5.7097	252.604	5.7097	137.604	5.7097	8.958			1075.4	0.74967			0.24486	4599.59	0.24486	3943.62			549		4.4
5.7604	708.073	5.7604	244.948	5.7604	136.198	5.7604	8.49			1080.37	1.78387			0.26235	4817.33	0.26235	4043.47			1000		2	1
5.811	708.698	5.811	245.885	5.811	128.958	5.811	9.062			1085.33	1.43808			0.27984	5229.44	0.27984	3952.04
5.8617	708.802	5.8617	238.125	5.8617	134.583	5.8617	9.271			1090.29	0.21233			0.29733	5743.86	0.29733	3981.65
5.9124	709.115	5.9124	236.615	5.9124	131.979	5.9124	9.583			1095.25	0.80657			0.31481	6258.34	0.31481	4044.68
5.9631	707.865	5.9631	236.094	5.9631	132.812	5.9631	7.552			1100.2	2.24082			0.3323	6875.64	0.3323	4158.43			190	60	1
6.0138	709.219	6.0138	233.281	6.0138	130.312	6.0138	7.969			1105.15	0.33509			0.34979	7409.86	0.34979	4168.82			780	380	1
6.0645	708.49	6.0645	231.667	6.0645	133.177	6.0645	8.75			1110.1	1.08937			0.36728	7692.64	0.36728	4191.78
6.1152	706.51	6.1152	231.51	6.1152	129.167	6.1152	9.792			1115.04	0.9037			0.38477	7752.3	0.38477	4192.64
6.1659	709.583	6.1659	231.146	6.1659	130.208	6.1659	9.635			1119.98	1.578			0.40226	7719.25	0.40226	4231.49
6.2166	708.125	6.2166	233.802	6.2166	129.062	6.2166	8.021			1124.92	0.79233			0.41975	7563.51	0.41975	4299.5
6.2673	708.385	6.2673	232.812	6.2673	125.365	6.2673	8.542			1129.86	1.8867			0.43724	7277.15	0.43724	4435.72
6.318	706.771	6.318	230.365	6.318	125.833	6.318	7.187			1134.79	1.26106			0.45473	7008.64	0.45473	4519.31
6.3686	707.187	6.3686	228.229	6.3686	125.729	6.3686	8.125			1139.72	1.31542			0.47222	6711.64	0.47222	4642.49
6.4193	707.656	6.4193	225.833	6.4193	123.385	6.4193	7.24			1144.65	0.74983			0.48971	6446.07	0.48971	4754.67
6.47	707.552	6.47	228.49	6.47	127.604	6.47	8.594			1149.57	0.40423			0.5072	6291.29	0.5072	4824.36
6.5207	707.656	6.5207	227.031	6.5207	126.458	6.5207	7.552			1154.5	0.25866			0.52469	6207.33	0.52469	4896.47
6.5714	708.333	6.5714	230.99	6.5714	124.479	6.5714	8.281			1159.41	0.9531			0.54218	6092.77	0.54218	4923.15
6.6221	706.406	6.6221	226.771	6.6221	124.583	6.6221	8.594			1164.33	-0.57245			0.55967	5966.37	0.55967	4996.93
6.6728	707.448	6.6728	224.635	6.6728	122.448	6.6728	8.333			1169.24	1.02201			0.57716	5931.86	0.57716	5057.81
6.7235	706.458	6.7235	225.99	6.7235	123.906	6.7235	7.083			1174.16	1.35647			0.59465	5914.92	0.59465	5136.47
6.7742	708.125	6.7742	224.531	6.7742	123.854	6.7742	9.635			1179.06	0.99097			0.61214	5897.33	0.61214	5196.51
6.8249	707.135	6.8249	224.896	6.8249	120.99	6.8249	7.292			1183.97	-0.29453			0.62963	5907.18	0.62963	5148.47
6.8756	707.969	6.8756	224.687	6.8756	122.708	6.8756	6.771			1188.87	0			0.64712	5891.63	0.64712	5274.73
6.9262	707.396	6.9262	226.25	6.9262	122.5	6.9262	7.708			1193.77	0.26425			0.66461	5870.95	0.66461	5329.56
6.9769	707.344	6.9769	223.802	6.9769	120.573	6.9769	6.354			1198.67	0.68856			0.6821	5899.92	0.6821	5420.08
7.0276	706.458	7.0276	221.875	7.0276	121.094	7.0276	6.719			1203.56	0.47292			0.69959	5937.17	0.69959	5360.69
7.0783	707.344	7.0783	223.229	7.0783	121.198	7.0783	7.552			1208.45	0.47729			0.71708	5933.5	0.71708	5336.34
7.129	707.083	7.129	222.187	7.129	120.677	7.129	6.979			1213.34	0.90172			0.73457	5984.6	0.73457	5377.01
7.1797	706.927	7.1797	223.542	7.1797	121.198	7.1797	7.969			1218.22	0.62621			0.75206	5994.79	0.75206	5365.49
7.2304	706.719	7.2304	221.198	7.2304	121.458	7.2304	6.823			1223.11	0.55073			0.76955	6020.58	0.76955	5418.41
7.2811	705.885	7.2811	223.021	7.2811	118.333	7.2811	6.51			1227.99	-0.00472			0.78704	6034.28	0.78704	5598.6
7.3318	706.302	7.3318	220.885	7.3318	119.271	7.3318	7.083			1232.86	0.99987			0.80453	6035.91	0.80453	5541.93
7.3825	706.823	7.3825	220.208	7.3825	118.125	7.3825	7.917			1237.74	-0.97548			0.82202	6095.15	0.82202	5527.15
7.4331	706.51	7.4331	221.615	7.4331	119.74	7.4331	6.302			1242.61	0.72921			0.83951	6093.1	0.83951	5645.92
7.4838	706.771	7.4838	222.552	7.4838	118.229	7.4838	6.25			1247.48	0.55393			0.857	6160	0.857	5813.16
7.5345	705.573	7.5345	219.479	7.5345	118.75	7.5345	7.76			1252.35	1.09873			0.87449	6264.59	0.87449	5989.5
7.5852	705.99	7.5852	220.885	7.5852	118.021	7.5852	6.354			1257.21	0.00353			0.89198	6541.03	0.89198	6078.94
7.6359	706.875	7.6359	220	7.6359	118.333	7.6359	6.302			1262.07	1.00841			0.90947	6694.47	0.90947	6368.05
7.6866	705.677	7.6866	220.312	7.6866	117.917	7.6866	6.875			1266.93	0.43331			0.92695	6809.8	0.92695	6534.54
7.7373	706.719	7.7373	218.802	7.7373	117.656	7.7373	5.729			1271.78	0.35826			0.94444	6958.6	0.94444	6650.45
7.788	705.417	7.788	219.167	7.788	118.75	7.788	7.292			1276.63	0.34324			0.96193	7059.8	0.96193	6657.7
7.8387	707.292	7.8387	220.937	7.8387	117.344	7.8387	5.625			1281.48	1.12826			0.97942	6960.05	0.97942	6686
7.8894	705.833	7.8894	220	7.8894	118.073	7.8894	6.094			1286.33	0.55333			0.99691	6923.75	0.99691	6625.9
7.9401	706.198	7.9401	219.479	7.9401	115.781	7.9401	6.615			1291.17	0.47845			1.0144	6927.69	1.0144	6503.58
7.9907	706.198	7.9907	219.74	7.9907	116.979	7.9907	6.458			1296.01	-0.05638			1.03189	7020.43	1.03189	6329.57
8.0414	706.771	8.0414	219.635	8.0414	116.302	8.0414	6.667			1300.85	0.96882			1.04938	6789.11	1.04938	6152.59
8.0921	706.458	8.0921	218.542	8.0921	115.625	8.0921	6.979			1305.69	0.93405			1.06687	6642.13	1.06687	6076.41
8.1428	706.458	8.1428	217.917	8.1428	116.406	8.1428	6.146			1310.52	1.35933			1.08436	6535.56	1.08436	6011.72
8.1935	705.469	8.1935	220.833	8.1935	116.562	8.1935	7.344			1315.35	1.52468			1.10185	6447.66	1.10185	5955.69
8.2442	705.781	8.2442	219.792	8.2442	117.135	8.2442	5.729			1320.18	1.99006			1.11934	6344.52	1.11934	5982.44
8.2949	705.781	8.2949	217.969	8.2949	116.615	8.2949	6.198			1325	1.09547			1.13683	6151.19	1.13683	5919.74
8.3456	705.885	8.3456	218.49	8.3456	116.667	8.3456	5.521			1329.83	1.74092			1.15432	6052.35	1.15432	5947.68
8.3963	705.417	8.3963	216.198	8.3963	116.875	8.3963	5.937			1334.65	0.68641			1.17181	5981.78	1.17181	5866.54
8.447	705.937	8.447	219.115	8.447	115.781	8.447	6.094			1339.46	1.25196			1.1893	5999.04	1.1893	5767.85
8.4977	705.99	8.4977	217.604	8.4977	115.312	8.4977	6.771			1344.28	1.23754			1.20679	6018.57	1.20679	5841.41
8.5483	706.042	8.5483	219.323	8.5483	117.656	8.5483	6.302			1349.09	0.54317			1.22428	6022.54	1.22428	5762.31
8.599	707.604	8.599	218.698	8.599	115.26	8.599	5.885			1353.9	3.12881			1.24177	5931.29	1.24177	5691.69
8.6497	706.458	8.6497	217.5	8.6497	115.469	8.6497	6.615			1358.7	1.11451			1.25926	5998.11	1.25926	5697.91
8.7004	705.781	8.7004	216.615	8.7004	114.896	8.7004	7.031			1363.5	2.24028			1.27675	6053.21	1.27675	5660.35
8.7511	706.458	8.7511	218.125	8.7511	114.479	8.7511	6.25			1368.3	0.90606			1.29424	5993.37	1.29424	5711.05
8.8018	705.521	8.8018	216.458	8.8018	114.167	8.8018	5.729			1373.1	0.3119			1.31173	6080.02	1.31173	5753.79
8.8525	707.292	8.8525	217.708	8.8525	113.646	8.8525	7.812			1377.9	1.09779			1.32922	6209.85	1.32922	5736.95
8.9032	706.406	8.9032	217.187	8.9032	114.062	8.9032	6.458			1382.69	0.14371			1.34671	6179.3	1.34671	5688.77
8.9539	707.448	8.9539	216.302	8.9539	117.187	8.9539	6.406			1387.48	-0.33036			1.3642	6261.86	1.3642	5692.32
9.0046	705.156	9.0046	218.646	9.0046	115.052	9.0046	6.094			1392.26	1.33566			1.38169	6359.71	1.38169	5745.3
9.0552	707.083	9.0552	216.927	9.0552	114.115	9.0552	6.354			1397.05	0.12169			1.39918	6462.71	1.39918	5788.02
9.1059	704.687	9.1059	215.885	9.1059	113.177	9.1059	5.729			1401.83	0.24779			1.41667	6473.95	1.41667	5787.52
9.1566	705.208	9.1566	214.74	9.1566	113.958	9.1566	5			1406.61	-0.44678			1.43416	6559.98	1.43416	5789.82
9.2073	705.729	9.2073	215.208	9.2073	114.531	9.2073	5.781			1411.38	1.1884			1.45165	6584.48	1.45165	5812.15
9.258	706.823	9.258	215.833	9.258	114.479	9.258	5			1416.16	-0.25643			1.46914	6510.49	1.46914	5802.35
9.3087	706.354	9.3087	217.083	9.3087	113.385	9.3087	6.667			1420.93	0.01879			1.48663	6607.42	1.48663	5915.18
9.3594	706.198	9.3594	216.406	9.3594	115.417	9.3594	5.156			1425.7	-0.146			1.50412	6591.13	1.50412	5942.7
9.4101	706.094	9.4101	216.615	9.4101	114.062	9.4101	6.458			1430.46	0.82923			1.5216	6539.1	1.5216	6044.36
9.4608	706.615	9.4608	218.021	9.4608	115.104	9.4608	5.156			1435.22	0.22449			1.53909	6491	1.53909	6144.1
9.5115	705.156	9.5115	215.208	9.5115	113.229	9.5115	5.26			1439.98	2.63975			1.55658	6478.64	1.55658	6191.47
9.5622	706.979	9.5622	216.667	9.5622	114.427	9.5622	6.354			1444.74	1.155			1.57407	6356.87	1.57407	6232.43
9.6128	706.25	9.6128	215.417	9.6128	114.167	9.6128	4.74			1449.49	2.23029			1.59156	6324	1.59156	6213.17
9.6635	705.781	9.6635	214.687	9.6635	115.937	9.6635	5.208			1454.25	0.6456			1.60905	6265.06	1.60905	6361.54
9.7142	705.937	9.7142	217.031	9.7142	113.958	9.7142	5.885			1459	2.0209			1.62654	6198.97	1.62654	6333.88
9.7649	705.521	9.7649	215.729	9.7649	111.562	9.7649	6.927			1463.74	1.51625			1.64403	6253.85	1.64403	6481.59
9.8156	706.354	9.8156	215.833	9.8156	113.49	9.8156	6.667			1468.49	1.25157			1.66152	6183.13	1.66152	6560.24
9.8663	706.719	9.8663	216.042	9.8663	113.854	9.8663	5.156			1473.23	0.96695			1.67901	6175.94	1.67901	6503.33
9.917	707.135	9.917	214.635	9.917	112.24	9.917	7.24			1477.97	0.16232			1.6965	6127.89	1.6965	6565.33
9.9677	706.302	9.9677	216.042	9.9677	113.177	9.9677	6.094			1482.7	1.77769			1.71399	6198.51	1.71399	6631.35
10.018	706.146	10.0184	217.396	10.0184	113.177	10.018	4.635			1487.43	0.13309			1.73148	6093.41	1.73148	6582.05
10.069	706.562	10.0691	214.635	10.0691	113.802	10.069	4.948			1492.16	0.48851			1.74897	6016.84	1.74897	6729.25
10.119	706.823	10.1198	214.427	10.1198	113.854	10.119	5.26			1496.89	0.66392			1.76646	6028.11	1.76646	6809.89
10.17	705.521	10.1704	217.083	10.1704	113.802	10.17	5.365			1501.62	-0.71856			1.78395	6105.41	1.78395	7021.64
10.221	707.135	10.2211	216.25	10.2211	112.604	10.221	6.302			1506.34	0.08294			1.80144	6100.66	1.80144	7085.17
10.271	706.198	10.2718	216.615	10.2718	112.031	10.271	6.146			1511.06	0.16445			1.81893	6142.06	1.81893	7174.28
10.322	706.406	10.3225	216.406	10.3225	114.531	10.322	5.052			1515.78	0.26596			1.83642	6190.44	1.83642	7361.89
10.373	706.302	10.3732	215.833	10.3732	113.229	10.373	5.885			1520.49	0.82748			1.85391	6354.81	1.85391	7547.31
10.423	707.656	10.4239	217.135	10.4239	113.281	10.423	5.625			1525.2	0.86901			1.8714	6414.42	1.8714	7784.28
10.474	706.042	10.4746	216.51	10.4746	112.865	10.474	6.198			1529.91	0.69056			1.88889	6528.49	1.88889	7958.55
10.525	706.042	10.5253	216.719	10.5253	113.542	10.525	6.51			1534.62	-0.22788			1.90638	6542.02	1.90638	8025.07
10.576	706.354	10.576	216.719	10.576	113.021	10.576	5.885			1539.32	2.77367			1.92387	6589.71	1.92387	8052.54
10.626	707.552	10.6267	217.76	10.6267	111.51	10.626	5.781			1544.03	0.07526			1.94136	6569.32	1.94136	8037.66
10.677	706.25	10.6773	215.417	10.6773	113.802	10.677	6.198			1548.72	1.75686			1.95885	6615.36	1.95885	8014.19
10.728	707.344	10.728	216.458	10.728	113.49	10.728	4.219			1553.42	-0.00153			1.97634	6594.33	1.97634	7877.75
10.778	706.406	10.7787	215.885	10.7787	113.021	10.778	6.458			1558.11	2.30005			1.99383	6594.9	1.99383	7758.68
10.829	705.417	10.8294	216.927	10.8294	112.448	10.829	5.573			1562.8	1.30169			2.01132	6736.74	2.01132	7548.53
10.88	706.875	10.8801	216.771	10.8801	114.792	10.88	6.562			1567.49	1.3233			2.02881	6860.35	2.02881	7345.39
10.93	706.146	10.9308	216.094	10.9308	113.125	10.93	6.406			1572.18	2.84495			2.0463	7053.63	2.0463	7218.69
10.981	707.187	10.9815	215.208	10.9815	113.333	10.981	6.615			1576.86	4.00659			2.06379	7244.5	2.06379	6996.84
11.032	707.344	11.0322	215.521	11.0322	112.292	11.032	6.51			1581.54	4.02826			2.08128	7575.61	2.08128	6833.17
11.082	706.042	11.0829	216.615	11.0829	114.531	11.082	6.146			1586.22	6.14994			2.09877	7919.34	2.09877	6768.16
11.133	706.302	11.1336	214.01	11.1336	112.76	11.133	6.979			1590.9	2.53162			2.11626	8273.76	2.11626	6719.92
11.184	706.094	11.1843	215.521	11.1843	113.125	11.184	6.771			1595.57	2.8133			2.13374	8572.62	2.13374	6731.13
11.234	706.042	11.2349	216.042	11.2349	111.927	11.234	5.312			1600.24	2.41499			2.15123	8635.82	2.15123	6706.61
11.285	706.042	11.2856	216.719	11.2856	111.302	11.285	6.146			1604.91	2.25672			2.16872	8603.26	2.16872	6782.02
11.336	705.99	11.3363	215.417	11.3363	112.656	11.336	6.146			1609.57	1.79844			2.18621	8557.7	2.18621	6633.19
11.387	705.99	11.387	216.094	11.387	112.344	11.387	7.135			1614.23	1.30016			2.2037	8496.5	2.2037	6584.71
11.437	706.823	11.4377	214.74	11.4377	113.49	11.437	5.937			1618.89	1.3819			2.22119	8417.24	2.22119	6479.22
11.488	706.354	11.4884	216.25	11.4884	113.125	11.488	6.302			1623.55	0.92365			2.23868	8389.6	2.23868	6431.99
11.539	706.302	11.5391	216.042	11.5391	112.292	11.539	5.417			1628.2	1.84542			2.25617	8404.96	2.25617	6410.6
11.589	706.51	11.5898	216.406	11.5898	113.073	11.589	5.99			1632.86	0.42719			2.27366	8476.71	2.27366	6261.61
11.64	706.979	11.6405	216.406	11.6405	110.573	11.64	6.094			1637.51	0.30897			2.29115	8604.11	2.29115	6169.2
11.691	708.177	11.6912	216.979	11.6912	112.396	11.691	7.031			1642.15	0.61077			2.30864	8479.61	2.30864	6084.96
11.741	708.698	11.7419	215.26	11.7419	112.604	11.741	6.458			1646.8	1.39256			2.32613	8265.43	2.32613	6074.59
11.792	707.917	11.7925	216.146	11.7925	115.156	11.792	6.406			1651.44	0.69438			2.34362	7918.75	2.34362	6035.43
11.843	707.344	11.8432	215.729	11.8432	114.635	11.843	5.937			1656.08	-0.64381			2.36111	7394.08	2.36111	5984.26
11.893	706.25	11.8939	216.406	11.8939	114.948	11.893	7.552			1660.71	-0.30196			2.3786	6854.65	2.3786	6034.13
11.944	707.24	11.9446	215.833	11.9446	111.875	11.944	6.562			1665.35	0.57988			2.39609	6324.37	2.39609	5973.79
11.995	707.031	11.9953	217.031	11.9953	112.708	11.995	5.677			1669.98	-0.53828			2.41358	5904.47	2.41358	5953.33
12.046	705.833	12.046	216.094	12.046	112.812	12.046	5.833			1674.61	1.4236			2.43107	5591.26	2.43107	5760.46
12.096	706.667	12.0967	217.396	12.0967	113.802	12.096	7.552			1679.23	-1.13454			2.44856	5385.9	2.44856	5646.47
12.147	705.99	12.1474	215.885	12.1474	112.656	12.147	5.937			1683.86	1.79245			2.46605	5246.19	2.46605	5629.38
12.198	707.448	12.1981	216.146	12.1981	114.427	12.198	5.833			1688.48	-0.18649			2.48354	5183.68	2.48354	5505.74
12.248	708.49	12.2488	218.281	12.2488	113.073	12.248	6.875			1693.1	0.0946			2.50103	5137.89	2.50103	5478.07
12.299	706.875	12.2994	216.042	12.2994	113.646	12.299	7.24			1697.71	-0.7643			2.51852	5089.17	2.51852	5315.15
12.35	706.146	12.3501	218.385	12.3501	114.479	12.35	6.51			1702.33	0.95684			2.53601	5029	2.53601	5202.21
12.4	706.979	12.4008	215.729	12.4008	113.073	12.4	6.719			1706.94	0.73799			2.5535	4984.48	2.5535	5068.88
12.451	707.135	12.4515	216.406	12.4515	114.323	12.451	7.187			1711.55	-0.10086			2.57099	5012.63	2.57099	5017.76
12.502	707.552	12.5022	217.24	12.5022	113.073	12.502	7.5			1716.15	0.38035			2.58848	4977.63	2.58848	5001.34
12.552	708.698	12.5529	217.031	12.5529	113.021	12.552	6.146			1720.76	1.08156			2.60597	4964.36	2.60597	4932.91
12.603	707.5	12.6036	216.823	12.6036	110.156	12.603	6.615			1725.36	0.16279			2.62346	4899.31	2.62346	4897.21
12.654	706.042	12.6543	215.625	12.6543	112.292	12.654	7.135			1729.95	-0.51594			2.64095	4943.71	2.64095	4917.85
12.705	706.875	12.705	218.125	12.705	113.177	12.705	6.771			1734.55	-0.11466			2.65844	4942.1	2.65844	4939.23
12.755	706.094	12.7557	216.562	12.7557	113.073	12.755	6.823			1739.14	0.24663			2.67593	4962.46	2.67593	4966.71
12.806	708.594	12.8064	216.406	12.8064	114.479	12.806	6.875			1743.73	0.04794			2.69342	4909.96	2.69342	4983.04
12.857	707.448	12.857	217.292	12.857	113.802	12.857	6.146			1748.32	0.64927			2.71091	4951.8	2.71091	4891.24
12.907	707.656	12.9077	216.823	12.9077	114.479	12.907	7.344			1752.91	-0.02935			2.7284	4884.67	2.7284	4912.84
12.958	707.292	12.9584	217.135	12.9584	115.417	12.958	6.771			1757.49	0.21203			2.74588	4880.08	2.74588	4844.53
13.009	708.49	13.0091	219.948	13.0091	114.427	13.009	8.646			1762.07	-0.44656			2.76337	4847.67	2.76337	4971.68
13.059	707.656	13.0598	219.531	13.0598	114.531	13.059	7.865			1766.65	0.29486			2.78086	4894.36	2.78086	4954.85
13.11	708.177	13.1105	218.437	13.1105	112.552	13.11	8.177			1771.22	0.51632			2.79835	4890.56	2.79835	4899.48
13.161	707.292	13.1612	218.073	13.1612	114.219	13.161	7.344			1775.8	-0.52221			2.81584	4870.37	2.81584	4947.28
13.211	708.542	13.2119	215.677	13.2119	113.49	13.211	6.927			1780.37	-0.38073			2.83333	4879.28	2.83333	4975.62
13.262	707.5	13.2626	216.146	13.2626	113.906	13.262	7.552			1784.94	0.50076			2.85082	4860.28	2.85082	4902.12
13.313	707.135	13.3133	218.177	13.3133	113.542	13.313	8.125			1789.5	2.2823			2.86831	4862.88	2.86831	4871.56
13.364	706.042	13.364	217.135	13.364	114.115	13.364	6.615			1794.06	-0.57615			2.8858	4915.19	2.8858	4871.61
13.414	707.083	13.4146	217.76	13.4146	114.74	13.414	7.865			1798.62	0.14543			2.90329	4960.39	2.90329	4917.47
13.465	708.385	13.4653	219.167	13.4653	112.5	13.465	7.812			1803.18	-0.39297			2.92078	4903.74	2.92078	4934.54
13.516	706.406	13.516	217.812	13.516	114.427	13.516	7.76			1807.74	0.20866			2.93827	4988.88	2.93827	4923.99
13.566	708.229	13.5667	219.01	13.5667	113.698	13.566	9.323			1812.29	-0.24972			2.95576	4882.98	2.95576	4895.1
13.617	708.75	13.6174	217.865	13.6174	114.687	13.617	7.448			1816.84	1.12641			2.97325	4899.31	2.97325	4852.45
13.668	708.49	13.6681	219.219	13.6681	114.687	13.668	8.646			1821.39	-0.61773			2.99074	4899.9	2.99074	4859.38
13.718	707.083	13.7188	217.344	13.7188	114.844	13.718	8.125			1825.93	0.93818			3.00823	4942.14	3.00823	4869.35
13.769	706.875	13.7695	219.583	13.7695	114.792	13.769	8.854			1830.48	0.81408			3.02572	4975.35	3.02572	4848.21
13.82	706.823	13.8202	217.812	13.8202	114.896	13.82	9.167			1835.02	-0.76995			3.04321	4982.93	3.04321	4956.96
13.87	707.187	13.8709	217.24	13.8709	114.531	13.87	9.74			1839.56	0.12602			3.0607	4980.75	3.0607	4974.44
13.921	707.604	13.9215	219.844	13.9215	115.365	13.921	8.229			1844.09	0.18199			3.07819	4920.94	3.07819	5022.12
13.972	707.344	13.9722	219.583	13.9722	115.052	13.972	8.229			1848.62	0.57801			3.09568	4967.03	3.09568	4929.94
14.022	708.594	14.0229	220.208	14.0229	114.844	14.022	9.271			1853.15	0.07406			3.11317	4951.41	3.11317	4882.21
14.073	708.333	14.0736	219.896	14.0736	115.833	14.073	8.125			1857.68	0.35013			3.13066	5001.07	3.13066	4810.31
14.124	707.76	14.1243	219.74	14.1243	114.167	14.124	7.969			1862.21	0.14622			3.14815	5003.28	3.14815	4813.5
14.175	707.812	14.175	218.542	14.175	114.323	14.175	9.792			1866.73	0.14234			3.16564	5063.42	3.16564	4871.74
14.225	708.958	14.2257	218.958	14.2257	115	14.225	8.437			1871.25	1.07846			3.18313	5023.84	3.18313	4851.41
14.276	706.979	14.2764	218.646	14.2764	117.917	14.276	9.115			1875.77	-0.76536			3.20062	5102.1	3.20062	4923.27
14.327	708.229	14.3271	220.052	14.3271	117.344	14.327	11.51			1880.28	-0.16919			3.21811	5157.03	3.21811	4942.81
14.377	707.656	14.3778	219.115	14.3778	115.365	14.377	9.427			1884.8	0.40701			3.2356	5093.9	3.2356	4881.27
14.428	708.49	14.4285	219.531	14.4285	116.875	14.428	9.635			1889.31	0.18325			3.25309	5134.64	3.25309	4891.21
14.479	708.021	14.4791	219.948	14.4791	116.406	14.479	10.052			1893.82	0.3195			3.27058	5125.36	3.27058	4914.29
14.529	707.969	14.5298	220.885	14.5298	116.458	14.529	10.312			1898.32	0.5758			3.28807	5156.35	3.28807	4937.08
14.58	707.083	14.5805	218.698	14.5805	116.458	14.58	10.208			1902.83	-0.3879			3.30556	5265.12	3.30556	4920.31
14.631	708.177	14.6312	219.01	14.6312	115.729	14.631	9.531			1907.33	-0.07156			3.32305	5247.31	3.32305	4987.47
14.681	707.656	14.6819	220.729	14.6819	116.823	14.681	10.052			1911.83	0.0448			3.34053	5214.44	3.34053	4976.25
14.732	708.021	14.7326	220.417	14.7326	116.458	14.732	9.375			1916.32	0.36116			3.35802	5234.74	3.35802	4886.61
14.783	707.656	14.7833	219.219	14.7833	118.854	14.783	9.167			1920.81	0.27755			3.37551	5170.26	3.37551	5046.92
14.834	708.333	14.834	218.802	14.834	118.229	14.834	10.573			1925.31	-0.706			3.393	5243.71	3.393	5012.9
14.884	708.021	14.8847	217.5	14.8847	115.781	14.884	9.687			1929.79	0.25045			3.41049	5258.72	3.41049	5121.46
14.935	707.969	14.9354	221.458	14.9354	115.781	14.935	9.583			1934.28	-1.0331			3.42798	5283.78	3.42798	5170.5
14.986	708.073	14.9861	221.719	14.9861	118.385	14.986	10.052			1938.76	1.66317			3.44547	5259.22	3.44547	5113.49
15.036	708.385	15.0367	221.042	15.0367	118.854	15.036	9.844			1943.25	-0.1812			3.46296	5297.58	3.46296	5158.14
15.087	707.969	15.0874	220	15.0874	117.5	15.087	10			1947.72	-0.10553			3.48045	5275.9	3.48045	5122.86
15.138	708.75	15.1381	221.354	15.1381	117.865	15.138	10.156			1952.2	0.05018			3.49794	5346.79	3.49794	5170.74
15.188	708.021	15.1888	220.885	15.1888	115.729	15.188	9.479			1956.67	0.7459			3.51543	5372.07	3.51543	5209.91
15.239	709.427	15.2395	221.562	15.2395	116.354	15.239	10.417			1961.15	0.06166			3.53292	5383.32	3.53292	5203.35
15.29	707.76	15.2902	221.458	15.2902	119.062	15.29	10.469			1965.62	-0.28259			3.55041	5345.32	3.55041	5217.9
15.34	707.708	15.3409	218.698	15.3409	116.875	15.34	11.25			1970.08	0.05321			3.5679	5409.07	3.5679	5226.97
15.391	708.073	15.3916	219.844	15.3916	117.24	15.391	10			1974.55	0.36904			3.58539	5393.25	3.58539	5224.72
15.442	707.812	15.4423	219.062	15.4423	118.958	15.442	10.208			1979.01	0.38488			3.60288	5454.31	3.60288	5294.14
15.493	707.708	15.493	222.031	15.493	119.167	15.493	10.781			1983.47	0.68074			3.62037	5489.8	3.62037	5297.12
15.543	709.062	15.5436	220.677	15.5436	119.062	15.543	11.042			1987.92	1.07663			3.63786	5457.39	3.63786	5293.68
15.594	707.344	15.5943	220	15.5943	119.792	15.594	11.094			1992.38	1.57253			3.65535	5410.06	3.65535	5323.97
15.645	708.646	15.645	221.302	15.645	116.25	15.645	10.521			1996.83	-0.15153			3.67284	5402.1	3.67284	5349.08
15.695	709.583	15.6957	221.094	15.6957	117.656	15.695	9.635			2001.28	0.40444			3.69033	5450.21	3.69033	5345.84
15.746	708.385	15.7464	221.25	15.7464	119.687	15.746	11.094			2005.73	0.28044			3.70782	5477.53	3.70782	5392.95
15.797	709.01	15.7971	220.885	15.7971	117.656	15.797	8.698			2010.17	-0.42356			3.72531	5553.23	3.72531	5469.42
15.847	708.385	15.8478	221.146	15.8478	117.812	15.847	11.042			2014.62	2.13245			3.7428	5570.49	3.7428	5521.01
15.898	707.5	15.8985	222.292	15.8985	119.062	15.898	11.198			2019.06	0.78852			3.76029	5580.91	3.76029	5467.05
15.949	709.115	15.9492	221.979	15.9492	118.542	15.949	11.875			2023.49	1.12461			3.77778	5588.57	3.77778	5513.8
15.999	708.125	15.9999	219.531	15.9999	120	15.999	11.354			2027.93	-0.09928			3.79527	5664.98	3.79527	5465.51
16.05	708.021	16.0506	221.927	16.0506	117.292	16.05	10.99			2032.36	0.77683			3.81276	5716.82	3.81276	5455.99
16.101	708.802	16.1012	223.125	16.1012	118.333	16.101	10.937			2036.79	0.093			3.83025	5554	3.83025	5501.08
16.151	707.552	16.1519	222.76	16.1519	119.115	16.151	11.615			2041.22	0.08915			3.84774	5659.68	3.84774	5541.01
16.202	708.125	16.2026	223.385	16.2026	120.104	16.202	11.354			2045.65	1.66537			3.86523	5718.92	3.86523	5551.55
16.253	708.125	16.2533	221.823	16.2533	121.719	16.253	12.292			2050.07	1.28157			3.88272	5797.29	3.88272	5606.34
16.304	708.75	16.304	220.781	16.304	120.052	16.304	12.083			2054.49	0.67782			3.90021	5794.64	3.90021	5608.6
16.354	708.854	16.3547	222.708	16.3547	119.74	16.354	11.51			2058.91	-0.46589			3.9177	5920.06	3.9177	5491.49
16.405	709.687	16.4054	223.49	16.4054	118.021	16.405	11.25			2063.33	1.21041			3.93519	5963.09	3.93519	5448.06
16.456	707.552	16.4561	222.969	16.4561	120.937	16.456	11.615			2067.74	1.06672			3.95267	6031.04	3.95267	5531.32
16.506	709.479	16.5068	222.344	16.5068	118.906	16.506	11.719			2072.15	1.16304			3.97016	6080.6	3.97016	5607.88
16.557	708.542	16.5575	220.521	16.5575	120.573	16.557	12.344			2076.56	-0.06059			3.98765	6135.68	3.98765	5641.23
16.608	709.479	16.6082	222.187	16.6082	121.406	16.608	11.25			2080.97	-0.1042			4.00514	6022.09	4.00514	5692.14
16.658	709.583	16.6588	221.354	16.6588	121.562	16.658	11.406			2085.37	1.97221			4.02263	6072.3	4.02263	5762.41
16.709	708.854	16.7095	220.052	16.7095	120.677	16.709	10.885			2089.77	-0.05134			4.04012	6109.89	4.04012	5772
16.76	707.708	16.7602	223.802	16.7602	119.427	16.76	11.979			2094.17	0.7251			4.05761	6118.3	4.05761	5818.34
16.81	707.708	16.8109	221.927	16.8109	120.052	16.81	12.708			2098.57	0.50159			4.0751	6071.96	4.0751	5774.89
16.861	707.396	16.8616	224.271	16.8616	121.146	16.861	13.229			2102.97	1.67809			4.09259	6120.29	4.09259	5741.72
16.912	708.073	16.9123	224.167	16.9123	121.51	16.912	12.812			2107.36	-0.72536			4.11008	6154.31	4.11008	5826.74
16.963	709.115	16.963	222.5	16.963	122.656	16.963	12.969			2111.75	0.70392			4.12757	6216.94	4.12757	5893.86
17.013	706.875	17.0137	221.615	17.0137	123.385	17.013	12.135			2116.14	0.65059			4.14506	6219.41	4.14506	5970.58
17.064	707.917	17.0644	226.042	17.0644	120	17.064	13.333			2120.52	-0.10269			4.16255	6208.92	4.16255	5935.83
17.115	707.604	17.1151	223.646	17.1151	120.469	17.115	13.229			2124.9	1.24408			4.18004	6231.03	4.18004	5907.65
17.165	708.542	17.1657	222.969	17.1657	121.458	17.165	12.5			2129.29	2.15089			4.19753	6344.36	4.19753	5962.11
17.216	707.5	17.2164	226.094	17.2164	123.125	17.216	13.125			2133.66	0.23775			4.21502	6341.84	4.21502	6083.43
17.267	707.969	17.2671	222.76	17.2671	120.729	17.267	12.24			2138.04	1.04466			4.23251	6363.26	4.23251	6237.17
17.317	707.344	17.3178	224.167	17.3178	121.719	17.317	12.76			2142.41	1.37164			4.25	6386.42	4.25	6286.69
17.368	708.854	17.3685	225.677	17.3685	119.479	17.368	12.396			2146.78	0.25867			4.26749	6287.15	4.26749	6187.12
17.419	707.865	17.4192	224.583	17.4192	122.187	17.419	13.177			2151.15	0.12572			4.28498	6405.13	4.28498	6170.23
17.469	707.865	17.4699	225.99	17.4699	122.187	17.469	12.917			2155.52	-1.06717			4.30247	6472.06	4.30247	6218.88
17.52	708.229	17.5206	225.521	17.5206	123.021	17.52	12.396			2159.88	1.23999			4.31996	6407.68	4.31996	6227.73
17.571	708.542	17.5713	225.052	17.5713	122.083	17.571	12.708			2164.25	0.88723			4.33745	6387.31	4.33745	6207.88
17.622	708.49	17.622	225.573	17.622	122.656	17.622	12.187			2168.61	0.81448			4.35494	6480.63	4.35494	6244.37
17.672	707.76	17.6727	224.583	17.6727	123.75	17.672	14.635			2172.96	0.48181			4.37243	6484.6	4.37243	6228.11
17.723	708.021	17.7233	228.021	17.7233	121.927	17.723	12.969			2177.32	-0.77083			4.38992	6533.88	4.38992	6247.99
17.774	708.177	17.774	226.406	17.774	123.75	17.774	12.812			2181.67	0.65657			4.40741	6561.6	4.40741	6273.6
17.824	709.427	17.8247	225.937	17.8247	121.146	17.824	12.604			2186.02	-0.55596			4.4249	6576.3	4.4249	6294.75
17.875	706.875	17.8754	224.896	17.8754	123.437	17.875	13.177			2190.37	-0.30845			4.44239	6633.9	4.44239	6349.02
17.926	708.906	17.9261	225.521	17.9261	123.49	17.926	12.865			2194.71	0.43911			4.45988	6671.89	4.45988	6402.26
17.976	708.958	17.9768	224.219	17.9768	121.979	17.976	13.75			2199.06	0.24671			4.47737	6737.91	4.47737	6429.69
18.027	708.542	18.0275	226.406	18.0275	121.927	18.027	14.115			2203.4	-0.40903			4.49486	6803.84	4.49486	6417.11
18.078	708.021	18.0782	225.781	18.0782	122.552	18.078	12.865			2207.74	-0.48552			4.51235	6798.03	4.51235	6391.33
18.128	707.656	18.1289	224.896	18.1289	123.281	18.128	13.281			2212.07	-0.82198			4.52984	6848.56	4.52984	6462.43
18.179	708.542	18.1796	226.458	18.1796	123.854	18.179	13.698			2216.41	0.32156			4.54733	6876.43	4.54733	6552.36
18.23	708.437	18.2303	225.885	18.2303	123.177	18.23	12.5			2220.74	0.20515			4.56481	6919.7	4.56481	6430
18.28	708.958	18.2809	227.135	18.2809	121.979	18.28	12.917			2225.07	-0.15121			4.5823	6875.19	4.5823	6509.87
18.331	707.396	18.3316	227.135	18.3316	121.094	18.331	13.802			2229.4	1.21242			4.59979	6974.53	4.59979	6438.18
18.382	708.698	18.3823	225.156	18.3823	123.385	18.382	13.802			2233.72	0.1561			4.61728	7014.46	4.61728	6471.7
18.433	708.281	18.433	226.719	18.433	124.115	18.433	12.604			2238.04	-0.38016			4.63477	7087.92	4.63477	6579.99
18.483	709.323	18.4837	228.594	18.4837	122.448	18.483	11.562			2242.36	0.62358			4.65226	7310.99	4.65226	6585.71
18.534	707.812	18.5344	226.875	18.5344	122.812	18.534	14.479			2246.68	-0.13266			4.66975	7255.19	4.66975	6619.17
18.585	710.365	18.5851	226.042	18.5851	123.177	18.585	11.979			2251	-1.26885			4.68724	7259.86	4.68724	6728.82
18.635	707.76	18.6358	226.771	18.6358	122.969	18.635	14.792			2255.31	0.11499			4.70473	7305.36	4.70473	6778.17
18.686	708.802	18.6865	228.229	18.6865	124.479	18.686	14.844			2259.62	-0.94115			4.72222	7309.54	4.72222	6881.9
18.737	708.229	18.7372	226.51	18.7372	125.26	18.737	13.229			2263.93	0.30273			4.73971	7393.44	4.73971	6922.74
18.787	709.271	18.7878	227.344	18.7878	125.208	18.787	14.271			2268.24	0.90665			4.7572	7520.46	4.7572	6964.79
18.838	708.021	18.8385	226.719	18.8385	125.156	18.838	14.687			2272.54	-0.6494			4.77469	7564.08	4.77469	7039.22
18.889	708.646	18.8892	228.958	18.8892	123.854	18.889	12.031			2276.84	0.95459			4.79218	7729.85	4.79218	6952.17
18.939	709.219	18.9399	225.625	18.9399	124.115	18.939	14.219			2281.14	-0.24141			4.80967	7636.25	4.80967	6918.58
18.99	707.24	18.9906	229.062	18.9906	123.333	18.99	12.604			2285.44	-1.35737			4.82716	7623	4.82716	6968.31
19.041	708.437	19.0413	229.167	19.0413	124.583	19.041	14.427			2289.73	-1.23331			4.84465	7636.06	4.84465	6928.47
19.092	708.437	19.092	225.26	19.092	124.896	19.092	12.083			2294.03	-1.06921			4.86214	7643.34	4.86214	7001.72
19.142	707.865	19.1427	227.917	19.1427	124.583	19.142	13.125			2298.32	0.19493			4.87963	7688.83	4.87963	7026.83
19.193	707.865	19.1934	229.583	19.1934	125.052	19.193	14.062			2302.61	-0.18092			4.89712	7735.7	4.89712	7135
19.244	707.917	19.2441	228.906	19.2441	127.604	19.244	14.74			2306.89	-1.53672			4.91461	7887.86	4.91461	7114.31
19.294	709.115	19.2948	230.26	19.2948	122.969	19.294	13.177			2311.18	0.4075			4.9321	8031.68	4.9321	7124.01
19.345	709.375	19.3454	227.604	19.3454	124.896	19.345	14.062			2315.46	0.39176			4.94959	8286.58	4.94959	7246.31
19.396	708.229	19.3961	229.687	19.3961	122.187	19.396	13.281			2319.74	-0.28399			4.96708	8580.32	4.96708	7374.85
19.446	709.896	19.4468	227.76	19.4468	125.937	19.446	12.812			2324.01	0.58033			4.98457	9257.68	4.98457	7407.6
19.497	708.802	19.4975	229.271	19.4975	126.51	19.497	14.167			2328.29	1.76466			5.00206	10225.7	5.00206	7487.82
19.548	709.635	19.5482	228.802	19.5482	124.74	19.548	13.125			2332.56	1.64903			5.01955	11024.7	5.01955	7589.26
19.598	708.854	19.5989	227.917	19.5989	125.677	19.598	13.281			2336.83	0.9503			5.03704	11827.7	5.03704	7775.64
19.649	709.323	19.6496	228.906	19.6496	125.312	19.649	12.031			2341.1	-1.12913			5.05453	12394.7	5.05453	8076.23
19.7	708.437	19.7003	230.052	19.7003	126.146	19.7	14.479			2345.36	-1.06849			5.07202	12908.9	5.07202	8406.28
19.751	710.781	19.751	227.969	19.751	124.583	19.751	13.073			2349.63	-0.82785			5.08951	13206.6	5.08951	9052.72
19.801	708.958	19.8017	230.156	19.8017	125.573	19.801	14.635			2353.89	-0.46716			5.107	13389.4	5.107	10176
19.852	708.906	19.8523	228.854	19.8523	125.312	19.852	13.906			2358.15	-0.76646			5.12449	13540.3	5.12449	11681.6
19.903	709.271	19.903	230.208	19.903	125.885	19.903	13.698			2362.4	0.01428			5.14198	13686.2	5.14198	13466.3
19.953	710.885	19.9537	228.49	19.9537	126.146	19.953	16.094			2366.66	-0.64492			5.15947	13889.5	5.15947	14928.3
20.004	709.427	20.0044	230.469	20.0044	127.708	20.004	12.552			2370.91	-0.10414			5.17695	13893.1	5.17695	16085
20.055	709.844	20.0551	227.552	20.0551	124.167	20.055	14.427			2375.16	0.7767			5.19444	14010.9	5.19444	16643.4
20.105	709.583	20.1058	229.583	20.1058	126.51	20.105	14.271			2379.4	-0.86242			5.21193	14267.5	5.21193	16606.7
20.156	709.792	20.1565	229.479	20.1565	126.51	20.156	15.104			2383.65	0.71847			5.22942	14467.7	5.22942	16419.4
20.207	709.844	20.2072	228.958	20.2072	125.99	20.207	12.917			2387.89	0.61942			5.24691	14588.9	5.24691	16182
20.257	708.802	20.2579	229.687	20.2579	127.604	20.257	14.948			2392.13	-0.37962			5.2644	14542	5.2644	16069.4
20.308	710.208	20.3086	230.833	20.3086	128.542	20.308	14.531			2396.37	0.34138			5.28189	14515.4	5.28189	16093.6
20.359	709.896	20.3593	231.615	20.3593	126.042	20.359	14.844			2400.61	-1.27759			5.29938	14468	5.29938	16065.9
20.409	709.115	20.4099	228.021	20.4099	125.521	20.409	16.302			2404.84	-0.07656			5.31687	14460.1	5.31687	16050.1
20.46	710.677	20.4606	232.448	20.4606	126.406	20.46	14.583			2409.07	-0.43546			5.33436	14252.3	5.33436	16103.5
20.511	709.323	20.5113	231.458	20.5113	125.885	20.511	14.115			2413.3	1.16566			5.35185	14038.8	5.35185	16007.7
20.562	707.76	20.562	232.76	20.562	125	20.562	13.385			2417.53	1.3068			5.36934	13809	5.36934	15664.2
20.612	708.021	20.6127	229.583	20.6127	127.396	20.612	14.74			2421.76	-0.39201			5.38683	13742.8	5.38683	15369.8
20.663	709.792	20.6634	231.094	20.6634	126.406	20.663	16.25			2425.98	1.28919			5.40432	13916.9	5.40432	15193.8
20.714	709.323	20.7141	230.052	20.7141	126.927	20.714	15.052			2430.2	-0.68955			5.42181	14103	5.42181	14978.6
20.764	710.312	20.7648	230.521	20.7648	128.646	20.764	16.25			2434.42	0.5717			5.4393	14263.1	5.4393	15118.3
20.815	708.594	20.8155	232.292	20.8155	128.281	20.815	15.052			2438.63	0.07301			5.45679	14255.9	5.45679	15275.6
20.866	709.167	20.8662	228.49	20.8662	126.198	20.866	13.437			2442.85	0.81436			5.47428	14154.1	5.47428	15399.4
20.916	710.417	20.9169	231.927	20.9169	127.917	20.916	14.583			2447.06	1.33571			5.49177	14186	5.49177	15728
20.967	710.052	20.9675	234.375	20.9675	126.875	20.967	13.49			2451.27	1.03712			5.50926	14201.1	5.50926	16302
21.018	710.625	21.0182	234.896	21.0182	129.531	21.018	14.792			2455.48	1.27853			5.52675	14108.7	5.52675	16446.8
21.068	708.802	21.0689	232.448	21.0689	132.083	21.068	13.854			2459.68	-0.28001			5.54424	14069.3	5.54424	16807.8
21.119	709.271	21.1196	231.51	21.1196	129.427	21.119	16.927			2463.89	-0.07851			5.56173	13952.2	5.56173	17001.2
21.17	709.792	21.1703	231.51	21.1703	127.865	21.17	16.198			2468.09	1.22303			5.57922	13816	5.57922	17090
21.221	710.677	21.221	233.802	21.221	129.062	21.221	13.906			2472.28	-1.21543			5.59671	13755.1	5.59671	17066.9
21.271	709.479	21.2717	230.365	21.2717	128.125	21.271	16.51			2476.48	0.88616			5.6142	13326.9	5.6142	17264.9
21.322	709.531	21.3224	233.542	21.3224	128.698	21.322	16.823			2480.68	0.22776			5.63169	13034.4	5.63169	17210.8
21.373	708.542	21.3731	234.479	21.3731	130	21.373	15			2484.87	1.3494			5.64918	12731.4	5.64918	16965.9
21.423	709.635	21.4238	232.083	21.4238	131.406	21.423	14.583			2489.06	-0.68894			5.66667	12475.9	5.66667	16684.9
21.474	710.052	21.4744	232.344	21.4744	130	21.474	14.844			2493.24	-0.78773			5.68416	12142.1	5.68416	16514.7
21.525	709.01	21.5251	233.437	21.5251	129.792	21.525	15.26			2497.43	-0.51735			5.70165	11980.9	5.70165	16540.5
21.575	709.792	21.5758	234.219	21.5758	130.156	21.575	14.271			2501.61	0.01308			5.71914	11800.3	5.71914	16426.8
21.626	709.427	21.6265	234.01	21.6265	130.417	21.626	15.521			2505.79	0.22354			5.73663	11733.9	5.73663	16251.7
21.677	710	21.6772	235.729	21.6772	129.792	21.677	16.354			2509.97	1.33402			5.75412	11680.3	5.75412	15894.7
21.727	710.677	21.7279	234.583	21.7279	130.052	21.727	16.615			2514.15	1.72454			5.7716	11694.1	5.7716	15528.9
21.778	709.219	21.7786	231.198	21.7786	130.937	21.778	16.25			2518.32	0.0551			5.78909	11822.3	5.78909	15420.3
21.829	710.365	21.8293	233.854	21.8293	133.281	21.829	15.625			2522.5	0.30571			5.80658	11918.6	5.80658	15113.7
21.88	711.146	21.88	233.073	21.88	128.437	21.88	17.396			2526.67	0.55636			5.82407	11739.1	5.82407	14915.4
21.93	710.729	21.9307	233.802	21.9307	129.792	21.93	16.094			2530.83	0.64703			5.84156	11786.1	5.84156	14689.9
21.981	709.583	21.9814	232.135	21.9814	127.917	21.981	16.406			2535	-0.10225			5.85905	11871.4	5.85905	14680.4
22.032	709.635	22.032	234.062	22.032	129.271	22.032	14.844			2539.16	-0.19152			5.87654	11923.1	5.87654	14544.4
22.082	710.208	22.0827	235.26	22.0827	130.573	22.082	16.458			2543.32	-0.86074			5.89403	11910.1	5.89403	14447.7
22.133	709.167	22.1334	235.365	22.1334	131.979	22.133	17.865			2547.48	0.37009			5.91152	12075.1	5.91152	14508.9
22.184	710.052	22.1841	234.583	22.1841	132.812	22.184	16.146			2551.64	0.64095			5.92901	12171.9	5.92901	14573.3
22.234	709.74	22.2348	235.208	22.2348	131.302	22.234	19.01			2555.8	0.59183			5.9465	12228.2	5.9465	14683.5
22.285	709.896	22.2855	234.948	22.2855	133.437	22.285	18.333			2559.95	-0.47725			5.96399	12242.7	5.96399	14749.9
22.336	710.625	22.3362	235.208	22.3362	133.646	22.336	16.875			2564.1	-0.04628			5.98148	12200.9	5.98148	14889
22.386	709.01	22.3869	237.5	22.3869	133.229	22.386	16.562			2568.25	0.04472			5.99897	12115.8	5.99897	14976.5
22.437	710.156	22.4376	238.021	22.4376	133.073	22.437	16.979			2572.39	-0.28425			6.01646	12124.9	6.01646	15166
22.488	710.677	22.4883	237.604	22.4883	134.74	22.488	16.927			2576.54	0.26684			6.03395	12126.3	6.03395	15202.6
22.539	709.687	22.539	239.479	22.539	134.219	22.539	18.802			2580.68	0.15794			6.05144	12023.3	6.05144	15200.7
22.589	710.417	22.5896	237.292	22.5896	132.865	22.589	16.771			2584.82	0.04908			6.06893	11938.1	6.06893	15027.9
22.64	712.708	22.6403	237.604	22.6403	132.865	22.64	18.385			2588.96	0.26025			6.08642	11905.3	6.08642	15048.8
22.691	710.521	22.691	238.542	22.691	133.021	22.691	19.687			2593.09	0.57147			6.10391	11959.5	6.10391	15012.4
22.741	713.073	22.7417	239.427	22.7417	134.062	22.741	17.604			2597.23	0.00272			6.1214	11826	6.1214	14969.1
22.792	712.292	22.7924	240.208	22.7924	136.354	22.792	17.604			2601.36	0.054			6.13889	11908	6.13889	14993.3
22.843	711.458	22.8431	241.406	22.8431	138.542	22.843	18.646			2605.49	-0.01467			6.15638	12087.1	6.15638	14966.7
22.893	710.729	22.8938	239.427	22.8938	137.031	22.893	19.167			2609.61	1.23669			6.17387	12153.3	6.17387	14657.3
22.944	712.031	22.9445	239.948	22.9445	134.635	22.944	18.021			2613.74	0.0881			6.19136	12077	6.19136	14493.8
22.995	712.552	22.9952	241.562	22.9952	137.344	22.995	19.219			2617.86	0.47952			6.20885	12106	6.20885	14189
23.045	712.187	23.0459	243.49	23.0459	137.812	23.045	20.312			2621.98	0.89096			6.22634	12139.7	6.22634	13909.3
23.096	715.469	23.0965	243.854	23.0965	137.76	23.096	18.906			2626.1	1.50249			6.24383	12113.2	6.24383	13664.6
23.147	716.667	23.1472	243.437	23.1472	138.281	23.147	18.958			2630.21	1.534			6.26132	12071.8	6.26132	13416.9
23.197	715.469	23.1979	245.625	23.1979	137.865	23.197	18.854			2634.33	0.62557			6.27881	12040.7	6.27881	13394.3
23.248	716.458	23.2486	244.271	23.2486	138.906	23.248	19.01			2638.44	-0.22282			6.2963	12050.5	6.2963	13445.8
23.299	716.458	23.2993	248.646	23.2993	141.927	23.299	20.99			2642.55	-0.08344			6.31379	12100.9	6.31379	13661.2
23.35	719.271	23.35	244.687	23.35	137.5	23.35	20.833			2646.66	1.16227			6.33128	12132.9	6.33128	13858.5
23.4	718.594	23.4007	248.906	23.4007	140.365	23.4	19.479			2650.76	0.46808			6.34877	12364.4	6.34877	14054.1
23.451	719.74	23.4514	245.469	23.4514	141.823	23.451	21.615			2654.87	1.79397			6.36626	12595.6	6.36626	14078.3
23.502	719.844	23.5021	250.104	23.5021	142.5	23.502	20.885			2658.97	2.43998			6.38374	12739.2	6.38374	14103.3
23.552	720.833	23.5528	251.979	23.5528	143.385	23.552	22.344			2663.07	-2.01389			6.40123	12769.5	6.40123	14162.2
23.603	722.5	23.6035	251.927	23.6035	142.76	23.603	19.844			2667.16	0.32918			6.41872	12870	6.41872	14129.8
23.654	725.104	23.6541	254.01	23.6541	142.083	23.654	21.146			2671.26	1.99455			6.43621	12885.8	6.43621	13707.4
23.704	723.802	23.7048	251.927	23.7048	142.656	23.704	20.833			2675.35	-0.26003			6.4537	12941.9	6.4537	13614.7
23.755	724.427	23.7555	250.469	23.7555	147.708	23.755	21.198			2679.44	0.34537			6.47119	12998.7	6.47119	13587
23.806	725.99	23.8062	256.198	23.8062	147.292	23.806	22.552			2683.53	2.07082			6.48868	13220.9	6.48868	13449.7
23.856	725.26	23.8569	255.781	23.8569	147.969	23.856	21.979			2687.62	1.57633			6.50617	13409.3	6.50617	13367.8
23.907	723.333	23.9076	255.677	23.9076	147.812	23.907	23.229			2691.7	1.00182			6.52366	13587.5	6.52366	13265
23.958	716.875	23.9583	254.844	23.9583	149.896	23.958	23.021			2695.78	1.82737			6.54115	13781.3	6.54115	13294.1
24.009	713.906	24.009	256.979	24.009	147.812	24.009	20.937			2699.86	2.71294			6.55864	13907.8	6.55864	13346.2
24.059	714.01	24.0597	259.323	24.0597	149.323	24.059	24.635			2703.94	1.59854			6.57613	14042.1	6.57613	13375.4
24.11	713.698	24.1104	259.375	24.1104	153.802	24.11	25.469			2708.02	2.36417			6.59362	13932.5	6.59362	13213.4
24.161	715.208	24.1611	257.344	24.1611	151.458	24.161	24.583			2712.09	2.60981			6.61111	13802.2	6.61111	12963.8
24.211	714.167	24.2117	257.292	24.2117	154.115	24.211	23.698			2716.16	0.89548			6.6286	13572.7	6.6286	12875.2
24.262	714.792	24.2624	260.052	24.2624	153.333	24.262	25.729			2720.23	0.3812			6.64609	13397.3	6.64609	12700.5
24.313	715.573	24.3131	259.375	24.3131	155.104	24.313	25.312			2724.3	1.90692			6.66358	13184	6.66358	12625.8
24.363	714.115	24.3638	262.708	24.3638	156.146	24.363	25.469			2728.36	0.8127			6.68107	12959.8	6.68107	12580.1
24.414	713.125	24.4145	262.969	24.4145	157.292	24.414	26.198			2732.43	1.33848			6.69856	12938.9	6.69856	12616.9
24.465	716.354	24.4652	267.292	24.4652	158.073	24.465	30.625			2736.49	-0.3757			6.71605	12817	6.71605	12663
24.515	716.406	24.5159	269.896	24.5159	161.927	24.515	27.031			2740.55	0.93016			6.73354	12720.7	6.73354	12750.6
24.566	717.031	24.5666	272.135	24.5666	161.667	24.566	27.812			2744.6	-0.30399			6.75103	12804.8	6.75103	12999.4
24.617	717.708	24.6173	271.927	24.6173	165.729	24.617	30.156			2748.66	0.84193			6.76852	12904.6	6.76852	13167.7
24.668	716.615	24.668	277.865	24.668	160.885	24.668	30.625			2752.71	0.75838			6.78601	13093.3	6.78601	13357.7
24.718	717.656	24.7186	277.969	24.7186	167.76	24.718	30.417			2756.76	0.70007			6.8035	13249.1	6.8035	13461.5
24.769	722.135	24.7693	277.24	24.7693	170.885	24.769	32.812			2760.81	-0.09824			6.82099	13438.7	6.82099	13637.4
24.82	721.667	24.82	285.885	24.82	174.531	24.82	33.958			2764.86	-0.29653			6.83848	13630.3	6.83848	13670.8
24.87	724.479	24.8707	292.552	24.8707	175.885	24.87	36.51			2768.9	0.62523			6.85597	13617.5	6.85597	13601.3
24.921	724.219	24.9214	293.229	24.9214	175.521	24.921	34.271			2772.94	-0.09303			6.87346	13669.7	6.87346	13541.8
24.972	727.604	24.9721	300.625	24.9721	181.042	24.972	41.51			2776.99	0.54877			6.89095	13690.6	6.89095	13420.1
25.022	731.51	25.0228	302.969	25.0228	184.635	25.022	40.156			2781.02	-0.00945			6.90844	13588.4	6.90844	13213.6
25.073	732.812	25.0735	313.333	25.0735	189.74	25.073	39.479			2785.06	0.15238			6.92593	13574.7	6.92593	13006
25.124	734.74	25.1242	318.437	25.1242	194.167	25.124	42.24			2789.09	-1.32579			6.94342	13150	6.94342	12868.3
25.174	745.469	25.1749	325.417	25.1749	197.448	25.174	47.917			2793.13	0.17608			6.96091	13033.1	6.96091	12805.5
25.225	752.969	25.2256	334.01	25.2256	201.51	25.225	52.656			2797.16	0.09795			6.9784	12939.6	6.9784	12717.6
25.276	759.115	25.2762	347.396	25.2762	210.365	25.276	56.979			2801.18	-0.54016			6.99588	12809.7	6.99588	12656.5
25.326	772.031	25.3269	356.198	25.3269	220.625	25.326	55.729			2805.21	0.42175			7.01337	12820.8	7.01337	12729.8
25.377	786.667	25.3776	373.385	25.3776	220.052	25.377	61.615			2809.23	0.14369			7.03086	12779.1	7.03086	12659.2
25.428	804.74	25.4283	386.719	25.4283	228.646	25.428	66.354			2813.25	0.48565			7.04835	12529.7	7.04835	12501.9
25.479	819.323	25.479	403.958	25.479	237.5	25.479	71.354			2817.27	1.42761			7.06584	12323	7.06584	12444
25.529	847.76	25.5297	419.323	25.5297	247.865	25.529	83.594			2821.29	0.84962			7.08333	12043.8	7.08333	12402.8
25.58	877.031	25.5804	442.812	25.5804	256.875	25.58	78.385			2825.31	1.35161			7.10082	11676.8	7.10082	12315.5
25.631	914.115	25.6311	464.427	25.6311	268.437	25.631	89.427			2829.32	0.31365			7.11831	11413.2	7.11831	12300.9
25.681	958.177	25.6818	482.344	25.6818	275.781	25.681	93.281			2833.33	2.4957			7.1358	11274.5	7.1358	12182.4
25.732	1016.56	25.7325	501.198	25.7325	286.198	25.732	99.948			2837.34	2.61777			7.15329	11213.8	7.15329	11997.2
25.783	1054.69	25.7832	531.927	25.7832	302.812	25.783	108.594			2841.35	4.49988			7.17078	11142.7	7.17078	11855.9
25.833	1098.91	25.8338	550.521	25.8338	310.885	25.833	110.156			2845.35	6.88197			7.18827	11075.8	7.18827	11683.5
25.884	1139.53	25.8845	572.396	25.8845	320.625	25.884	109.844			2849.36	11.3441			7.20576	10969.6	7.20576	11434.9
25.935	1181.46	25.9352	591.458	25.9352	329.687	25.935	115.052			2853.36	12.2462			7.22325	10790.5	7.22325	11255.6
25.985	1234.69	25.9859	607.031	25.9859	331.875	25.985	112.396			2857.36	12.5684			7.24074	10840.6	7.24074	11079.1
26.036	1279.43	26.0366	628.073	26.0366	336.354	26.036	112.083			2861.35	9.0706			7.25823	10723.2	7.25823	10834
26.087	1334.95	26.0873	626.719	26.0873	345.729	26.087	111.875			2865.35	10.2528			7.27572	10688.1	7.27572	10721.1
26.138	1392.87	26.138	644.844	26.138	358.906	26.138	115.937			2869.34	10.535			7.29321	10715.3	7.29321	10600
26.188	1463.91	26.1887	661.615	26.1887	361.823	26.188	104.167			2873.33	12.5973			7.3107	10768.9	7.3107	10675.3
26.239	1538.02	26.2394	673.698	26.2394	361.042	26.239	104.219			2877.32	12.4596			7.32819	10922.2	7.32819	10720.1
26.29	1614.17	26.2901	689.583	26.2901	361.771	26.29	97.76			2881.31	14.6818			7.34568	10912.2	7.34568	10780.3
26.34	1680.26	26.3407	685.365	26.3407	363.802	26.34	90.26			2885.29	17.2841			7.36317	11023.1	7.36317	10684.9
26.391	1760.83	26.3914	694.219	26.3914	363.646	26.391	82.812			2889.28	14.5864			7.38066	11057	7.38066	10711
26.442	1784.38	26.4421	704.115	26.4421	360.052	26.442	71.875			2893.26	12.9288			7.39815	11201.8	7.39815	10671
26.492	1664.32	26.4928	697.031	26.4928	353.49	26.492	64.896			2897.24	12.9112			7.41564	11242.7	7.41564	10656.9
26.543	1282.4	26.5435	720.573	26.5435	343.073	26.543	57.24			2901.21	10.6135			7.43313	11072.1	7.43313	10678.1
26.594	979.896	26.5942	705.521	26.5942	341.406	26.594	46.823			2905.19	8.99593			7.45062	11260	7.45062	10693.5
26.644	822.083	26.6449	701.562	26.6449	324.948	26.644	48.281			2909.16	10.8784			7.46811	11208.6	7.46811	10722.3
26.695	783.802	26.6956	693.177	26.6956	304.115	26.695	43.229			2913.13	9.6008			7.4856	11134.3	7.4856	10735.8
26.746	766.979	26.7463	652.031	26.7463	287.969	26.746	41.354			2917.1	10.5033			7.50309	11124.3	7.50309	10748.9
26.797	754.479	26.797	631.719	26.797	268.698	26.797	36.354			2921.07	9.22572			7.52058	11106.8	7.52058	10752.7
26.847	745	26.8477	583.073	26.8477	257.5	26.847	36.458			2925.03	9.00822			7.53807	11077.3	7.53807	10762.3
26.898	742.969	26.8983	544.896	26.8983	241.458	26.898	35.26			2928.99	9.17074			7.55556	10962.3	7.55556	10811
26.949	739.01	26.949	496.979	26.949	227.187	26.949	33.906			2932.95	8.35328			7.57305	10934.6	7.57305	10764.1
26.999	735.833	26.9997	465.104	26.9997	217.552	26.999	30.625			2936.91	5.63581			7.59053	10895.5	7.59053	10714.3
27.05	733.229	27.0504	427.135	27.0504	210.365	27.05	28.073			2940.87	7.79839			7.60802	10918.7	7.60802	10789.9
27.101	732.031	27.1011	403.958	27.1011	201.875	27.101	28.281			2944.82	3.92098			7.62551	10856.8	7.62551	10822.9
27.151	729.427	27.1518	380.885	27.1518	191.25	27.151	30.156			2948.78	4.34358			7.643	10905.2	7.643	10804.9
27.202	728.437	27.2025	356.25	27.2025	186.094	27.202	26.354			2952.73	4.80621			7.66049	10963.8	7.66049	10725.7
27.253	726.458	27.2532	336.823	27.2532	180.417	27.253	27.448			2956.68	4.16885			7.67798	11133.6	7.67798	10775.3
27.303	725	27.3039	329.219	27.3039	179.167	27.303	25.052			2960.62	3.57152			7.69547	11106.5	7.69547	10734.6
27.354	726.615	27.3546	316.615	27.3546	174.635	27.354	24.896			2964.57	4.21422			7.71296	11134.1	7.71296	10837.6
27.405	725.573	27.4053	311.667	27.4053	169.531	27.405	23.437			2968.51	3.53691			7.73045	11162.9	7.73045	10840.2
27.455	725.312	27.4559	299.115	27.4559	165.937	27.455	24.219			2972.45	2.31964			7.74794	11128.9	7.74794	10864.9
27.506	724.531	27.5066	289.792	27.5066	162.083	27.506	23.385			2976.39	1.46238			7.76543	11071.5	7.76543	10856.1
27.557	722.708	27.5573	285.729	27.5573	161.51	27.557	24.74			2980.32	0.20513			7.78292	11158.6	7.78292	10894.8
27.608	721.719	27.608	279.167	27.608	157.135	27.608	25.156			2984.26	2.02793			7.80041	11135.1	7.80041	10838.6
27.658	725	27.6587	273.802	27.6587	156.094	27.658	23.281			2988.19	0.27073			7.8179	11073	7.8179	10822
27.709	722.187	27.7094	270.625	27.7094	155	27.709	20			2992.12	0.17351			7.83539	10939.5	7.83539	10922.4
27.76	723.802	27.7601	264.896	27.7601	156.042	27.76	22.396			2996.05	-0.90363			7.85288	10978.2	7.85288	10871
27.81	723.333	27.8108	265.156	27.8108	150.156	27.81	21.562			2999.98	0.45922			7.87037	11174.3	7.87037	10923.5
27.861	722.135	27.8615	262.604	27.8615	152.292	27.861	20.625			3003.9	0.34211			7.88786	11152.3	7.88786	10928.4
27.912	723.542	27.9122	258.125	27.9122	146.458	27.912	22.5			3007.82	0.12497			7.90535	11210.3	7.90535	10946.7
27.962	721.458	27.9628	256.042	27.9628	145.312	27.962	22.448			3011.74	-0.45209			7.92284	11159.4	7.92284	10813.9
28.013	722.865	28.0135	254.427	28.0135	144.479	28.013	21.719			3015.66	2.91083			7.94033	11282.2	7.94033	10921.7
28.064	719.531	28.0642	252.344	28.0642	144.948	28.064	20.885			3019.58	-0.80622			7.95782	11215.5	7.95782	10863.5
28.114	719.271	28.1149	253.802	28.1149	141.771	28.114	19.792			3023.49	2.11674			7.97531	11250.6	7.97531	10774.1
28.165	722.812	28.1656	249.687	28.1656	144.219	28.165	22.24			3027.41	0.21971			7.9928	11283.1	7.9928	10939.1
28.216	723.021	28.2163	249.583	28.2163	143.698	28.216	19.792			3031.32	1.74565			8.01029	11253.2	8.01029	10855.6
28.267	719.583	28.267	248.385	28.267	139.896	28.267	19.062			3035.23	0.51818			8.02778	11178.7	8.02778	10841.8
28.317	721.406	28.3177	246.823	28.3177	142.969	28.317	20.833			3039.13	2.55067			8.04527	11148.1	8.04527	10752.7
28.368	720.937	28.3684	249.167	28.3684	138.542	28.368	20.885			3043.04	-0.81688			8.06276	11178.6	8.06276	10812.3
28.419	721.615	28.4191	241.51	28.4191	141.094	28.419	20.052			3046.94	0.83561			8.08025	11163.8	8.08025	10788.7
28.469	719.375	28.4698	243.177	28.4698	140.156	28.469	18.333			3050.84	-0.63195			8.09774	11240.3	8.09774	10853.1
28.52	722.396	28.5204	242.448	28.5204	138.646	28.52	20.365			3054.74	2.02047			8.11523	11211.4	8.11523	10985.9
28.571	721.146	28.5711	242.031	28.5711	138.75	28.571	18.802			3058.64	0.53286			8.13272	11159.5	8.13272	11036.9
28.621	717.708	28.6218	239.219	28.6218	139.219	28.621	20.104			3062.53	1.74528			8.15021	11145.6	8.15021	10941.9
28.672	716.458	28.6725	239.531	28.6725	134.687	28.672	18.906			3066.43	-0.52236			8.1677	11166	8.1677	10920.5
28.723	718.75	28.7232	241.51	28.7232	138.281	28.723	18.125			3070.32	0.27001			8.18519	11047	8.18519	10956.2
28.773	719.062	28.7739	240.729	28.7739	134.115	28.773	19.427			3074.21	0.26234			8.20267	11137.7	8.20267	10989.8
28.824	718.281	28.8246	237.708	28.8246	137.083	28.824	21.042			3078.09	0.43468			8.22016	11139	8.22016	10985.6
28.875	718.906	28.8753	240.417	28.8753	135.156	28.875	19.479			3081.98	0.28697			8.23765	11118.6	8.23765	10985.6
28.926	718.125	28.926	235.99	28.926	138.021	28.926	19.427			3085.86	0.8793			8.25514	11308.2	8.25514	10888.9
28.976	718.125	28.9767	238.229	28.9767	134.583	28.976	18.542			3089.74	0.13158			8.27263	11243	8.27263	10889.8
29.027	716.927	29.0274	236.354	29.0274	138.542	29.027	21.51			3093.62	-0.07618			8.29012	11160.4	8.29012	11089.9
29.078	716.458	29.078	238.177	29.078	136.146	29.078	23.021			3097.5	0.49607			8.30761	10984.5	8.30761	11044.9
29.128	719.01	29.1287	235.99	29.1287	132.396	29.128	19.583			3101.38	1.1483			8.3251	11114.1	8.3251	11082.7
29.179	715.729	29.1794	235.729	29.1794	135.104	29.179	20.677			3105.25	0.76053			8.34259	10953.5	8.34259	10926.8
29.23	717.812	29.2301	233.906	29.2301	132.76	29.23	20.156			3109.12	1.09272			8.36008	11139.4	8.36008	11040.2
29.28	718.854	29.2808	235.729	29.2808	133.125	29.28	20.312			3112.99	1.1849			8.37757	11228.2	8.37757	11110.4
29.331	715.208	29.3315	234.531	29.3315	134.271	29.331	20.781			3116.86	0.61706			8.39506	11364.2	8.39506	11023.8
29.382	717.448	29.3822	235.365	29.3822	134.219	29.382	22.187			3120.72	0.56922			8.41255	11446	8.41255	11062.2
29.432	717.917	29.4329	236.719	29.4329	135.208	29.432	22.812			3124.59	0.80134			8.43004	11357.5	8.43004	11230.4
29.483	717.187	29.4836	234.583	29.4836	133.698	29.483	21.406			3128.45	1.23348			8.44753	11289.7	8.44753	11299.4
29.534	717.24	29.5343	237.448	29.5343	136.615	29.534	23.281			3132.31	0.78557			8.46502	11325.7	8.46502	11379.8
29.584	717.708	29.5849	234.167	29.5849	135.312	29.584	21.562			3136.17	-0.68235			8.48251	11383.3	8.48251	11389.8
29.635	718.073	29.6356	233.802	29.6356	135.052	29.635	22.396			3140.02	-0.35029			8.5	11355.5	8.5	11381.6
29.686	717.812	29.6863	235.052	29.6863	135.781	29.686	21.615			3143.88	0.32178			8.51749	11384.2	8.51749	11280.1
29.737	715.833	29.737	233.073	29.737	133.49	29.737	22.187			3147.73	-0.0062			8.53498	11357.6	8.53498	11277.9
29.787	715.312	29.7877	232.187	29.7877	135.521	29.787	24.323			3151.58	0.48584			8.55247	11219.3	8.55247	11171.4
29.838	715.99	29.8384	232.812	29.8384	133.646	29.838	22.5			3155.43	0.49783			8.56996	11196.5	8.56996	10941.7
29.889	717.448	29.8891	233.281	29.8891	134.427	29.889	20.312			3159.27	0.46982			8.58745	10991.2	8.58745	11010.2
29.939	716.198	29.9398	233.802	29.9398	134.896	29.939	22.76			3163.12	-1.31821			8.60494	10945.9	8.60494	10953.1
29.99	715.885	29.9905	234.062	29.9905	132.76	29.99	21.823			3166.96	2.01376			8.62243	10895.5	8.62243	11186.1
30.041	717.135	30.0412	229.583	30.0412	131.615	30.041	20.208			3170.8	0.6057			8.63992	10887	8.63992	11166.2
30.091	713.698	30.0919	235.312	30.0919	132.344	30.091	21.042			3174.64	-0.62863			8.65741	10964.1	8.65741	11169.3
30.142	715.729	30.1425	230.781	30.1425	130.677	30.142	19.167			3178.48	0.32536			8.6749	11073.8	8.6749	11214.8
30.193	715.469	30.1932	234.948	30.1932	132.135	30.193	19.479			3182.31	1.63941			8.69239	11144.6	8.69239	11385
30.243	715.885	30.2439	232.031	30.2439	132.135	30.243	19.74			3186.15	1.47347			8.70988	11100.1	8.70988	11494.3
30.294	715.417	30.2946	231.198	30.2946	129.583	30.294	19.01			3189.98	0.88759			8.72737	11214.9	8.72737	11394.4
30.345	716.771	30.3453	231.198	30.3453	132.76	30.345	17.969			3193.81	0.94172			8.74486	11214.5	8.74486	11338.4
30.396	714.635	30.396	230.469	30.396	132.083	30.396	16.354			3197.63	-0.44412			8.76235	11325.5	8.76235	11271.9
30.446	715.521	30.4467	230.625	30.4467	131.562	30.446	17.76			3201.46	0.3501			8.77984	11373.6	8.77984	11224.7
30.497	715.156	30.4974	230	30.4974	132.917	30.497	18.958			3205.28	1.04432			8.79733	11432.2	8.79733	11153.9
30.548	713.437	30.5481	229.323	30.5481	131.354	30.548	17.396			3209.1	0.5186			8.81481	11434.1	8.81481	11257.7
30.598	715.625	30.5988	230.625	30.5988	132.135	30.598	18.385			3212.92	1.0529			8.8323	11527.2	8.8323	11017.5
30.649	714.323	30.6495	228.594	30.6495	130.885	30.649	19.844			3216.74	0.56722			8.84979	11384.5	8.84979	11148.2
30.7	713.906	30.7001	229.375	30.7001	132.24	30.7	18.906			3220.56	0.50159			8.86728	11378.1	8.86728	11148.2
30.75	715.729	30.7508	229.479	30.7508	130.729	30.75	17.344			3224.37	1.09599			8.88477	11426	8.88477	11152.9
30.801	714.74	30.8015	228.229	30.8015	131.146	30.801	18.125			3228.18	0.37042			8.90226	11391.9	8.90226	11055.2
30.852	714.115	30.8522	229.271	30.8522	132.396	30.852	15.885			3231.99	-0.2751			8.91975	11360.3	8.91975	11114.8
30.902	713.073	30.9029	229.792	30.9029	132.135	30.902	16.094			3235.8	-0.2206			8.93724	11339.1	8.93724	11102.7
30.953	714.062	30.9536	230.156	30.9536	128.229	30.953	16.719			3239.61	-0.90607			8.95473	11363.4	8.95473	11203.4
31.004	713.698	31.0043	226.979	31.0043	131.771	31.004	17.083			3243.41	0.74849			8.97222	11389.8	8.97222	11074.6
31.055	714.375	31.055	227.083	31.055	127.083	31.055	15.417			3247.21	1.10307			8.98971	11344.1	8.98971	11045.6
31.105	713.75	31.1057	231.146	31.1057	127.76	31.105	15.312			3251.01	1.78409			9.0072	11317.1	9.0072	11139.8
31.156	714.115	31.1564	229.01	31.1564	130.417	31.156	17.917			3254.81	0.72261			9.02469	11275.8	9.02469	11159.6
31.207	714.167	31.207	227.708	31.207	127.917	31.207	15.99			3258.61	1.04118			9.04218	11174.2	9.04218	11085.1
31.257	712.5	31.2577	229.635	31.2577	128.385	31.257	16.667			3262.4	1.87976			9.05967	11173.3	9.05967	11066.1
31.308	713.698	31.3084	229.427	31.3084	128.906	31.308	15.781			3266.2	0.77833			9.07716	11255.6	9.07716	10951.5
31.359	712.396	31.3591	228.958	31.3591	130.312	31.359	14.896			3269.99	0.05695			9.09465	11186.2	9.09465	10911.6
31.409	712.604	31.4098	228.229	31.4098	127.969	31.409	13.646			3273.78	-1.12439			9.11214	11026.7	9.11214	10979.1
31.46	712.187	31.4605	228.49	31.4605	128.021	31.46	14.583			3277.57	0.21427			9.12963	11004.3	9.12963	11086.7
31.511	712.865	31.5112	226.927	31.5112	128.073	31.511	14.792			3281.35	-0.42706			9.14712	10940.2	9.14712	10998.5
31.561	712.708	31.5619	227.917	31.5619	127.812	31.561	14.323			3285.13	0.07162			9.16461	10994.3	9.16461	10919.3
31.612	712.708	31.6126	223.281	31.6126	127.24	31.612	14.271			3288.92	-0.36966			9.1821	10901.8	9.1821	10955.5
31.663	712.656	31.6633	228.281	31.6633	125	31.663	13.854			3292.7	0.20908			9.19959	10763	9.19959	11142.3
31.714	712.76	31.714	226.562	31.714	127.24	31.714	12.552			3296.47	1.38784			9.21708	10811.5	9.21708	11118.9
31.764	711.198	31.7646	225.208	31.7646	126.979	31.764	13.333			3300.25	0.58664			9.23457	10830.3	9.23457	11060
31.815	713.542	31.8153	226.979	31.8153	126.562	31.815	11.615			3304.03	-0.99457			9.25206	10814.2	9.25206	11112.6
31.866	714.219	31.866	226.875	31.866	126.615	31.866	11.094			3307.8	1.40426			9.26955	10753	9.26955	11168.8
31.916	711.771	31.9167	225.885	31.9167	128.385	31.916	13.958			3311.57	0.4231			9.28704	10790.6	9.28704	11281.7
31.967	713.542	31.9674	225.417	31.9674	126.51	31.967	14.792			3315.34	1.48197			9.30453	10885	9.30453	11237.6
32.018	712.552	32.0181	224.74	32.0181	127.917	32.018	13.49			3319.1	-0.77915			9.32202	11039.7	9.32202	11245.2
32.068	711.615	32.0688	223.906	32.0688	125.208	32.068	13.854			3322.87	0.85974			9.33951	11093.5	9.33951	11425.9
32.119	712.24	32.1195	224.74	32.1195	126.719	32.119	14.479			3326.63	0.57868			9.357	11123.5	9.357	11455.9
32.17	711.719	32.1702	225.521	32.1702	125.885	32.17	13.698			3330.39	0.91763			9.37449	11053.5	9.37449	11383.8
32.22	712.448	32.2209	223.594	32.2209	125.312	32.22	14.583			3334.15	2.07657			9.39198	11079.8	9.39198	11401.8
32.271	711.354	32.2716	223.594	32.2716	125.573	32.271	13.281			3337.91	1.15555			9.40947	11227.6	9.40947	11401.3
32.322	711.771	32.3222	225.26	32.3222	125.729	32.322	12.969			3341.67	0.77456			9.42695	11197.9	9.42695	11376.7
32.372	712.292	32.3729	224.375	32.3729	128.385	32.372	12.187			3345.42	1.57358			9.44444	11295.9	9.44444	11491.8
32.423	711.927	32.4236	224.062	32.4236	126.719	32.423	12.969			3349.17	-0.00735			9.46193	11272.4	9.46193	11340.4
32.474	710.781	32.4743	222.917	32.4743	124.062	32.474	13.333			3352.92	2.05169			9.47942	11249.8	9.47942	11252.6
32.525	711.302	32.525	223.281	32.525	124.583	32.525	12.656			3356.67	0.1908			9.49691	11226.4	9.49691	11402.4
32.575	711.51	32.5757	222.5	32.5757	125.521	32.575	13.333			3360.42	-0.6901			9.5144	11232.4	9.5144	11389.6
32.626	711.615	32.6264	225.677	32.6264	124.219	32.626	11.771			3364.16	-0.291			9.53189	11142.6	9.53189	11274.7
32.677	710.729	32.6771	222.5	32.6771	122.76	32.677	11.302			3367.9	-0.37183			9.54938	11146.3	9.54938	11190.7
32.727	710.781	32.7278	226.615	32.7278	125.729	32.727	11.927			3371.64	2.66732			9.56687	11176.8	9.56687	11267.9
32.778	712.5	32.7785	221.354	32.7785	121.562	32.778	11.667			3375.38	0.48652			9.58436	11178.8	9.58436	11377.1
32.829	710.625	32.8291	222.656	32.8291	124.167	32.829	13.073			3379.12	0.22573			9.60185	11016.4	9.60185	11364
32.879	709.74	32.8798	221.562	32.8798	123.49	32.879	12.083			3382.86	0.56496			9.61934	11061.2	9.61934	11416.5
32.93	710.365	32.9305	222.187	32.9305	124.219	32.93	12.187			3386.59	0.46418			9.63683	11150.5	9.63683	11472
32.981	710.26	32.9812	221.875	32.9812	124.01	32.981	13.021			3390.32	-0.57563			9.65432	11297.3	9.65432	11509.4
33.031	711.146	33.0319	222.031	33.0319	123.281	33.031	13.177			3394.05	0.96606			9.67181	11606.9	9.67181	11566.4
33.082	711.146	33.0826	223.958	33.0826	124.792	33.082	13.177			3397.78	1.16775			9.6893	11892.7	9.6893	11719.5
33.133	711.094	33.1333	222.24	33.1333	123.958	33.133	14.271			3401.51	-0.03053			9.70679	12316.9	9.70679	11864.6
33.184	711.25	33.184	221.667	33.184	123.802	33.184	13.594			3405.23	0.89123			9.72428	12584.3	9.72428	12202.8
33.234	711.25	33.2347	221.979	33.2347	122.24	33.234	13.229			3408.95	1.39296			9.74177	12752.8	9.74177	12914.4
33.285	711.25	33.2854	220.052	33.2854	121.615	33.285	13.594			3412.67	-0.14526			9.75926	12922.2	9.75926	14219.6
33.336	709.531	33.3361	221.198	33.3361	123.646	33.336	12.135			3416.39	-0.66345			9.77675	13072.8	9.77675	16662.9
33.386	710.469	33.3867	220.781	33.3867	124.844	33.386	13.542			3420.11	0.75836			9.79424	13075.4	9.79424	17339.3
33.437	710.573	33.4374	220.99	33.4374	123.542	33.437	14.375			3423.82	1.08018			9.81173	13318	9.81173	17210.8
33.488	711.406	33.4881	221.406	33.4881	122.76	33.488	13.229			3427.54	-0.11795			9.82922	13458.8	9.82922	17209.8
33.538	711.094	33.5388	222.187	33.5388	123.802	33.538	11.823			3431.25	1.34392			9.84671	13633.1	9.84671	17120.7
33.589	710.729	33.5895	222.292	33.5895	122.5	33.589	12.969			3434.96	1.22579			9.8642	13481	9.8642	17266.4
33.64	709.844	33.6402	221.302	33.6402	121.354	33.64	13.333			3438.67	-0.21229			9.88169	13382.6	9.88169	17546.9
33.69	710.729	33.6909	220.573	33.6909	123.073	33.69	13.437			3442.37	-0.85038			9.89918	13316.5	9.89918	17663.9
33.741	711.875	33.7416	221.615	33.7416	122.708	33.741	13.542			3446.08	-2.06842			9.91667	13286.4	9.91667	17848.6
33.792	709.375	33.7923	219.792	33.7923	124.375	33.792	12.917			3449.78	0.55354			9.93416	13167.4	9.93416	17959.8
33.843	710.052	33.843	221.875	33.843	123.385	33.843	11.406			3453.48	-1.10447			9.95165	12761.4	9.95165	18114.4
33.893	710.625	33.8936	221.354	33.8936	122.344	33.893	12.187			3457.18	0.91753			9.96914	12510.1	9.96914	18240.6
33.944	709.531	33.9443	221.406	33.9443	123.385	33.944	11.823			3460.88	-0.52048			9.98663	12430.1	9.98663	18393.1
33.995	709.844	33.995	221.406	33.995	122.396	33.995	13.333			3464.57	0.44156			10.0041	12304	10.0041	18441.9
34.045	709.271	34.0457	220.208	34.0457	120.729	34.045	11.927			3468.26	-0.37639			10.0216	12262.1	10.0216	18279.2
34.096	709.479	34.0964	221.458	34.0964	122.812	34.096	14.323			3471.96	0.74569			10.0391	12008.5	10.0391	18160.5
34.147	709.531	34.1471	221.615	34.1471	123.854	34.147	12.708			3475.65	0.10781			10.0566	11895.6	10.0566	17893.6
34.197	709.323	34.1978	222.969	34.1978	122.292	34.197	12.396			3479.33	0.00989			10.0741	11997.7	10.0741	17644.3
34.248	711.406	34.2485	221.458	34.2485	120.156	34.248	13.333			3483.02	-0.14797			10.0916	11999.8	10.0916	17354.4
34.299	709.844	34.2992	219.062	34.2992	122.396	34.299	12.812			3486.7	-0.26581			10.109	11802.3	10.109	17198.3
34.349	709.792	34.3499	219.427	34.3499	122.187	34.349	12.135			3490.39	-1.20364			10.1265	11793.1	10.1265	16959.7
34.4	710.365	34.4006	221.302	34.4006	120.833	34.4	12.552			3494.07	0.63852			10.144	11844	10.144	16796.1
34.451	710.885	34.4512	219.531	34.4512	120.156	34.451	12.083			3497.75	1.08074			10.1615	11938.2	10.1615	16615.3
34.501	709.427	34.5019	219.375	34.5019	120.521	34.501	10.625			3501.42	0.10296			10.179	12002.5	10.179	16303.9
34.552	709.635	34.5526	220.677	34.5526	121.615	34.552	12.5			3505.1	0.30522			10.1965	12103	10.1965	16126.6
34.603	710.781	34.6033	221.406	34.6033	123.49	34.603	12.24			3508.77	0.99972			10.214	12234.9	10.214	16184.2
34.654	708.854	34.654	219.219	34.654	119.531	34.654	10.469			3512.45	0.2861			10.2315	12287.1	10.2315	16381.9
34.704	709.896	34.7047	217.552	34.7047	122.031	34.704	11.354			3516.12	0.51259			10.249	12317.7	10.249	16543.4
34.755	709.219	34.7554	221.042	34.7554	121.094	34.755	12.083			3519.78	-0.38089			10.2665	12447.2	10.2665	16580.6
34.806	708.802	34.8061	220.781	34.8061	121.198	34.806	11.562			3523.45	2.24571			10.284	12459.8	10.284	16588.3
34.856	709.115	34.8568	220.052	34.8568	120.937	34.856	11.146			3527.11	0.41236			10.3014	12504.8	10.3014	16564.9
34.907	709.583	34.9075	217.083	34.9075	119.323	34.907	11.146			3530.78	-2.72091			10.3189	12375.5	10.3189	16625.4
34.958	709.115	34.9582	219.323	34.9582	120.885	34.958	11.146			3534.44	0.22586			10.3364	12281	10.3364	16730
35.008	707.708	35.0088	219.896	35.0088	119.323	35.008	11.354			3538.1	-0.40736			10.3539	12188	10.3539	16707.5
35.059	709.479	35.0595	218.281	35.0595	121.458	35.059	11.302			3541.76	1.16777			10.3714	12298.1	10.3714	16754.4
35.11	709.219	35.1102	219.948	35.1102	119.479	35.11	10.052			3545.41	-0.91706			10.3889	12276.2	10.3889	16679.8
35.16	709.115	35.1609	218.594	35.1609	119.687	35.16	10.833			3549.06	-2.24186			10.4064	12339	10.4064	16819.6
35.211	709.479	35.2116	217.917	35.2116	119.687	35.211	9.844			3552.72	-0.10666			10.4239	12208.8	10.4239	16754.7
35.262	708.75	35.2623	218.698	35.2623	121.51	35.262	10.625			3556.37	-0.03145			10.4414	12269.5	10.4414	16807.3
35.313	709.115	35.313	217.656	35.313	119.427	35.313	11.094			3560.02	-1.23625			10.4588	12387.2	10.4588	16962.9
35.363	708.229	35.3637	217.24	35.3637	120.052	35.363	11.094			3563.66	-0.581			10.4763	12369.4	10.4763	17159.6
35.414	708.594	35.4144	219.427	35.4144	121.927	35.414	10.208			3567.31	0.17424			10.4938	12371.9	10.4938	17485.8
35.465	709.479	35.4651	217.812	35.4651	118.177	35.465	10.208			3570.95	-0.21052			10.5113	12475.4	10.5113	17524.9
35.515	708.698	35.5157	216.458	35.5157	118.281	35.515	11.042			3574.59	-0.15523			10.5288	12581.5	10.5288	17518.4
35.566	708.125	35.5664	218.125	35.5664	120.781	35.566	10.781			3578.23	0.78004			10.5463	12484	10.5463	17535.2
35.617	708.542	35.6171	218.177	35.6171	120.104	35.617	9.167			3581.87	2.01534			10.5638	12419.2	10.5638	17518.6
35.667	708.385	35.6678	219.167	35.6678	119.062	35.667	9.323			3585.51	2.81062			10.5813	12426.7	10.5813	17484.5
35.718	709.01	35.7185	218.177	35.7185	118.49	35.718	10.781			3589.14	4.26594			10.5988	12325.3	10.5988	17449.9
35.769	709.115	35.7692	218.333	35.7692	121.406	35.769	9.323			3592.77	4.80127			10.6163	12347.3	10.6163	17369.7
35.819	708.333	35.8199	216.927	35.8199	119.687	35.819	10.365			3596.4	5.91662			10.6337	12378.1	10.6337	17429.1
35.87	709.427	35.8706	217.969	35.8706	118.958	35.87	9.844			3600.03	7.63196			10.6512	12374.9	10.6512	17281.6
35.921	708.281	35.9213	217.292	35.9213	118.906	35.921	10.312			3603.66	10.9873			10.6687	12433.4	10.6687	17209.6
35.972	709.115	35.972	216.198	35.972	121.615	35.972	10.573			3607.29	14.3627			10.6862	12653.4	10.6862	16882.4
36.022	708.958	36.0227	216.875	36.0227	119.219	36.022	10			3610.91	18.3781			10.7037	12607.9	10.7037	16701.4
36.073	710.156	36.0733	217.344	36.0733	117.448	36.073	10.26			3614.53	23.6735			10.7212	12602.1	10.7212	16530.2
36.124	710.208	36.124	217.604	36.124	118.854	36.124	8.906			3618.15	27.1089			10.7387	12755.5	10.7387	16653.9
36.174	707.812	36.1747	216.615	36.1747	117.917	36.174	9.687			3621.77	30.6643			10.7562	12839.9	10.7562	16824.8
36.225	709.375	36.2254	216.875	36.2254	119.323	36.225	10			3625.39	33.4398			10.7737	12718.3	10.7737	16903.1
36.276	708.646	36.2761	218.75	36.2761	119.635	36.276	9.74			3629	32.7552			10.7912	12607.4	10.7912	17029.8
36.326	707.187	36.3268	217.187	36.3268	119.74	36.326	7.76			3632.62	31.2507			10.8086	12641.5	10.8086	17248.1
36.377	708.802	36.3775	219.635	36.3775	118.229	36.377	10.26			3636.23	29.0061			10.8261	12640.4	10.8261	17519.7
36.428	709.115	36.4282	218.594	36.4282	119.583	36.428	9.74			3639.84	25.9016			10.8436	12563.5	10.8436	17650.3
36.478	708.229	36.4789	218.281	36.4789	118.542	36.478	9.375			3643.45	23.5171			10.8611	12417.6	10.8611	17734.1
36.529	708.021	36.5296	217.865	36.5296	118.177	36.529	10.677			3647.05	20.7526			10.8786	12202.2	10.8786	17728.8
36.58	708.594	36.5803	218.229	36.5803	119.635	36.58	9.844			3650.66	19.9081			10.8961	12015.8	10.8961	17681.8
36.63	708.177	36.6309	216.562	36.6309	117.708	36.63	8.385			3654.26	15.7836			10.9136	11668.6	10.9136	17690.5
36.681	708.125	36.6816	216.51	36.6816	117.917	36.681	9.948			3657.86	13.4792			10.9311	11514.3	10.9311	17780.9
36.732	707.708	36.7323	217.708	36.7323	117.396	36.732	10.104			3661.46	12.8748			10.9486	11428.8	10.9486	17756.4
36.783	707.708	36.783	217.292	36.783	117.812	36.783	10			3665.06	9.4903			10.966	11217.9	10.966	17661.4
36.833	707.76	36.8337	216.458	36.8337	119.844	36.833	9.583			3668.66	9.58588			10.9835	11014.3	10.9835	17491.6
36.884	708.49	36.8844	217.865	36.8844	118.698	36.884	9.583			3672.25	6.28146			11.001	10880.9	11.001	17468
36.935	708.333	36.9351	216.719	36.9351	116.667	36.935	8.906			3675.84	4.91707			11.0185	10914.6	11.0185	17410.4
36.985	707.396	36.9858	215.677	36.9858	118.177	36.985	9.635			3679.43	2.1327			11.036	10971.5	11.036	17367.4
37.036	708.49	37.0365	217.187	37.0365	117.865	37.036	9.844			3683.02	1.72832			11.0535	10901.2	11.0535	17162.3
37.087	708.75	37.0872	217.292	37.0872	118.854	37.087	8.958			3686.61	-0.63604			11.071	11025.1	11.071	16906.1
37.137	708.646	37.1378	217.552	37.1378	117.604	37.137	9.323			3690.19	-0.18041			11.0885	11051.2	11.0885	16770.5
37.188	707.448	37.1885	218.49	37.1885	118.125	37.188	9.687			3693.78	-0.42476			11.106	10942.6	11.106	16727.7
37.239	708.802	37.2392	216.771	37.2392	116.458	37.239	8.021			3697.36	-0.64907			11.1235	10821.4	11.1235	16607.4
37.289	707.604	37.2899	215.937	37.2899	117.135	37.289	8.49			3700.94	-0.61339			11.141	10936	11.141	16382.2
37.34	707.031	37.3406	215.781	37.3406	118.49	37.34	9.844			3704.52	-0.65771			11.1584	10896.7	11.1584	16194.6
37.391	708.177	37.3913	217.552	37.3913	117.656	37.391	8.385			3708.1	-0.522			11.1759	10882.5	11.1759	16022.1
37.442	708.021	37.442	215.729	37.442	118.802	37.442	8.75			3711.67	0.73371			11.1934	11060	11.1934	15972.3
37.492	708.854	37.4927	216.094	37.4927	117.812	37.492	10.99			3715.25	0.80945			11.2109	10954.3	11.2109	16188
37.543	707.708	37.5434	216.719	37.5434	118.75	37.543	10.677			3718.82	1.0452			11.2284	10942	11.2284	16470.6
37.594	709.167	37.5941	216.51	37.5941	118.073	37.594	10.521			3722.39	0.10094			11.2459	10924.4	11.2459	16689.3
37.644	707.708	37.6448	217.187	37.6448	118.021	37.644	9.583			3725.96	-0.48329			11.2634	10861.3	11.2634	16746.5
37.695	707.865	37.6954	216.927	37.6954	117.969	37.695	11.198			3729.52	0.43248			11.2809	10818.5	11.2809	16778.6
37.746	707.656	37.7461	216.406	37.7461	117.604	37.746	10.885			3733.09	-0.23171			11.2983	10842.2	11.2983	16751.6
37.796	708.542	37.7968	215.781	37.7968	118.177	37.796	9.635			3736.65	-0.31591			11.3158	10780.7	11.3158	16990.3
37.847	708.802	37.8475	216.406	37.8475	118.49	37.847	9.896			3740.21	0.39989			11.3333	10772.8	11.3333	17102.7
37.898	708.333	37.8982	217.344	37.8982	119.062	37.898	9.74			3743.77	-0.90369			11.3508	10884.9	11.3508	16946.8
37.948	708.542	37.9489	216.719	37.9489	118.906	37.948	9.635			3747.33	-1.26487			11.3683	11133	11.3683	16926.6
37.999	708.281	37.9996	215.885	37.9996	117.187	37.999	10.365			3750.89	-0.98605			11.3858	11139.4	11.3858	16841.5
38.05	709.01	38.0503	215.26	38.0503	117.812	38.05	9.271			3754.44	-1.06722			11.4033	11115	11.4033	16742.6
38.101	708.177	38.101	216.615	38.101	119.219	38.101	9.427			3757.99	-0.46838			11.4208	11113.6	11.4208	16669.1
38.151	707.292	38.1517	216.25	38.1517	118.906	38.151	10.052			3761.54	1.33049			11.4383	10997.7	11.4383	16673.3
38.202	709.219	38.2024	216.094	38.2024	121.354	38.202	9.896			3765.09	0.02936			11.4558	10755.7	11.4558	16508.2
38.253	708.073	38.253	216.562	38.253	116.979	38.253	9.479			3768.64	0.10824			11.4733	10489.7	11.4733	16219.8
38.303	708.073	38.3037	216.875	38.3037	118.437	38.303	8.75			3772.19	-0.31287			11.4907	10260.6	11.4907	15919
38.354	707.708	38.3544	216.979	38.3544	117.448	38.354	8.802			3775.73	1.106			11.5082	9994.39	11.5082	15865.4
38.405	707.76	38.4051	217.5	38.4051	117.135	38.405	8.333			3779.28	-0.03509			11.5257	9739.86	11.5257	16051
38.455	707.812	38.4558	216.562	38.4558	118.958	38.455	8.646			3782.82	-1.11617			11.5432	9577.04	11.5432	16316.1
38.506	707.5	38.5065	217.552	38.5065	118.698	38.506	10.104			3786.36	0.96276			11.5607	9540.17	11.5607	16430.5
38.557	707.604	38.5572	216.094	38.5572	119.01	38.557	10.417			3789.89	-0.19831			11.5782	9600.3	11.5782	16558
38.607	708.229	38.6079	217.187	38.6079	116.979	38.607	10			3793.43	-0.91935			11.5957	9640.71	11.5957	16619.4
38.658	708.125	38.6586	218.021	38.6586	118.542	38.658	9.896			3796.96	0.0196			11.6132	9692.55	11.6132	16788.9
38.709	707.656	38.7093	215.833	38.7093	117.76	38.709	10.26			3800.5	0.73856			11.6307	9648.56	11.6307	16940.7
38.759	707.865	38.7599	217.604	38.7599	119.74	38.759	9.323			3804.03	-0.20245			11.6481	9559.82	11.6481	16824.4
38.81	707.083	38.8106	216.146	38.8106	117.448	38.81	10.052			3807.56	-0.66346			11.6656	9401.22	11.6656	16791
38.861	708.073	38.8613	216.667	38.8613	118.437	38.861	10.573			3811.08	-0.48445			11.6831	9285.31	11.6831	16538.3
38.912	708.385	38.912	215.573	38.912	119.687	38.912	10.573			3814.61	0.83455			11.7006	9023.51	11.7006	16471.1
38.962	709.01	38.9627	217.344	38.9627	117.656	38.962	8.542			3818.13	0.57355			11.7181	8987.5	11.7181	16440.3
39.013	708.281	39.0134	217.031	39.0134	117.76	39.013	9.948			3821.66	-0.58741			11.7356	8898.63	11.7356	16411.5
39.064	707.812	39.0641	216.771	39.0641	118.073	39.064	9.792			3825.18	-0.54838			11.7531	8656.97	11.7531	16423.7
39.114	708.646	39.1148	215.156	39.1148	116.615	39.114	8.854			3828.7	1.65067			11.7706	8498.12	11.7706	16437.3
39.165	708.542	39.1655	215.573	39.1655	116.354	39.165	8.437			3832.21	-0.83026			11.7881	8255.95	11.7881	16327.7
39.216	709.323	39.2162	218.437	39.2162	119.896	39.216	9.01			3835.73	-0.7312			11.8056	8268.47	11.8056	16237
39.266	707.76	39.2669	218.385	39.2669	118.125	39.266	10			3839.24	-1.45213			11.8231	8140.27	11.8231	16191.2
39.317	708.229	39.3175	216.302	39.3175	119.323	39.317	9.687			3842.76	0.48695			11.8405	8030.82	11.8405	16075.7
39.368	707.344	39.3682	218.281	39.3682	117.396	39.368	10.156			3846.27	-0.89394			11.858	7990.66	11.858	15985.4
39.418	707.865	39.4189	217.083	39.4189	117.135	39.418	10.052			3849.78	2.18517			11.8755	7890.45	11.8755	15892.7
39.469	707.083	39.4696	214.375	39.4696	119.583	39.469	9.792			3853.28	0.40428			11.893	7738.6	11.893	14695
39.52	708.906	39.5203	218.021	39.5203	117.917	39.52	9.219			3856.79	-0.1566			11.9105	7510.63	11.9105	12124.5
39.571	708.802	39.571	216.615	39.571	115.99	39.571	8.906			3860.29	-0.03745			11.928	7481.05	11.928	10532.6
39.621	707.135	39.6217	215.885	39.6217	119.167	39.621	11.406			3863.79	-0.03831			11.9455	7389.57	11.9455	9736.05
39.672	707.969	39.6724	216.979	39.6724	118.646	39.672	8.802			3867.3	0.78084			11.963	7333.53	11.963	9086.25
39.723	707.917	39.7231	217.292	39.7231	117.552	39.723	8.906			3870.79	1.12002			11.9804	7300.53	11.9804	8730.24
39.773	708.698	39.7738	217.604	39.7738	118.073	39.773	9.583			3874.29	0.9392			11.9979	7324.7	11.9979	8483.88
39.824	708.125	39.8245	216.042	39.8245	117.917	39.824	10.937			3877.79	-0.48161			12.0154	7265.35	12.0154	8449.18
39.875	709.375	39.8751	216.51	39.8751	116.094	39.875	9.948			3881.28	2.09759			12.0329	7118.59	12.0329	8366.55
39.925	707.708	39.9258	218.385	39.9258	117.656	39.925	10.677			3884.77	-0.22322			12.0504	6997.21	12.0504	8285.29
39.976	708.802	39.9765	215.833	39.9765	116.458	39.976	8.75			3888.26	0.61601			12.0679	6938.44	12.0679	8233.36
40.027	706.979	40.0272	216.146	40.0272	119.219	40.027	8.802			3891.75	0.41522			12.0854	6863.7	12.0854	8125.54
40.077	707.5	40.0779	216.146	40.0779	117.396	40.077	9.219			3895.24	0.13447			12.1029	6974.96	12.1029	7992.26
40.128	707.865	40.1286	215.677	40.1286	119.062	40.128	8.906			3898.73	1.07199			12.1204	6981.52	12.1204	7880.66
40.179	708.333	40.1793	217.917	40.1793	117.135	40.179	11.094			3902.21	0.80098			12.1379	6977.31	12.1379	7780.33
40.23	707.865	40.23	217.812	40.23	119.375	40.23	9.844			3905.69	0.01003			12.1554	6985.8	12.1554	7680.06
40.28	707.292	40.2807	217.344	40.2807	118.385	40.28	8.229			3909.17	0.35912			12.1728	6867.6	12.1728	7655.46
40.331	707.969	40.3314	217.135	40.3314	117.448	40.331	9.531			3912.65	0.28823			12.1903	6924.24	12.1903	7678.4
40.382	709.479	40.382	215.781	40.382	117.969	40.382	8.802			3916.13	-0.16263			12.2078	6812.41	12.2078	7644.56
40.432	708.125	40.4327	217.917	40.4327	118.698	40.432	7.865			3919.61	0.46655			12.2253	6573.12	12.2253	7521.18
40.483	707.656	40.4834	216.823	40.4834	119.01	40.483	8.437			3923.08	0.13576			12.2428	6556.64	12.2428	7506.77
40.534	707.552	40.5341	217.448	40.5341	117.708	40.534	8.906			3926.55	0.565			12.2603	6584.19	12.2603	7432.13
40.584	707.76	40.5848	217.135	40.5848	117.969	40.584	8.333			3930.02	-0.18571			12.2778	6639.99	12.2778	7291.84
40.635	708.281	40.6355	215.26	40.6355	117.396	40.635	10.156			3933.49	0.06358			12.2953	6702.39	12.2953	7356.98
40.686	708.437	40.6862	216.823	40.6862	116.51	40.686	8.698			3936.96	0.83292			12.3128	6587.38	12.3128	7278.03
40.736	707.031	40.7369	215.729	40.7369	119.062	40.736	8.854			3940.43	0.3023			12.3302	6514.18	12.3302	7217.78
40.787	707.865	40.7876	216.146	40.7876	119.74	40.787	9.635			3943.89	0.21173			12.3477	6449.32	12.3477	7182.71
40.838	707.448	40.8383	215.729	40.8383	117.969	40.838	9.74			3947.35	1.66116			12.3652	6412.15	12.3652	7025.87
40.889	708.281	40.889	215.469	40.889	117.135	40.889	9.375			3950.82	-0.42935			12.3827	6430.16	12.3827	6918.67
40.939	709.74	40.9396	216.771	40.9396	118.021	40.939	9.375			3954.27	0.22016			12.4002	6463.04	12.4002	6875.32
40.99	708.542	40.9903	215.729	40.9903	119.167	40.99	8.437			3957.73	-1.63029			12.4177	6444.4	12.4177	6867.86
41.041	707.604	41.041	216.406	41.041	118.646	41.041	10.156			3961.19	-0.22073			12.4352	6385.02	12.4352	6832.88
41.091	708.75	41.0917	216.979	41.0917	117.604	41.091	9.427			3964.64	-0.5911			12.4527	6368.9	12.4527	6788.94
41.142	708.333	41.1424	217.604	41.1424	117.708	41.142	10			3968.1	1.25855			12.4702	6280.18	12.4702	6765.12
41.193	707.708	41.1931	217.24	41.1931	117.708	41.193	9.687			3971.55	-0.23178			12.4877	6309.68	12.4877	6712.27
41.243	708.021	41.2438	217.5	41.2438	118.906	41.243	9.74			3975	0.05792			12.5051	6300.16	12.5051	6692.76
41.294	708.49	41.2945	215.365	41.2945	119.271	41.294	10.365			3978.44	1.16769			12.5226	6369.48	12.5226	6762.67
41.345	710.729	41.3452	216.875	41.3452	120.156	41.345	10.052			3981.89	0.61745			12.5401	6346.96	12.5401	6793.29
41.395	708.802	41.3959	215.729	41.3959	116.979	41.395	10.625			3985.34	-0.17274			12.5576	6393.68	12.5576	6665
41.446	710.156	41.4466	215.677	41.4466	119.167	41.446	10.99			3988.78	1.03711			12.5751	6371.85	12.5751	6694.37
41.497	711.25	41.4972	216.875	41.4972	119.74	41.497	12.396			3992.22	1.107			12.5926	6199.48	12.5926	6783.1
41.547	709.375	41.5479	216.667	41.5479	118.75	41.547	10.312			3995.66	0.29689			12.6101	6234.85	12.6101	6863.72
41.598	712.344	41.5986	218.125	41.5986	120.26	41.598	12.24			3999.1	-0.83316			12.6276	6214.39	12.6276	7146.49
41.649	712.448	41.6493	217.917	41.6493	118.698	41.649	10.417			4002.53	1.24927			12.6451	6137.98	12.6451	7022.92
41.7	712.76	41.7	218.385	41.7	119.792	41.7	10.99							12.6625	6099.65	12.6625	6674.78
41.75	712.708	41.7507	217.396	41.7507	120.885	41.75	11.458							12.68	6047.08	12.68	6562.3
41.801	715.521	41.8014	218.958	41.8014	120.573	41.801	12.292							12.6975	5953.48	12.6975	6556.82
41.852	712.448	41.8521	217.344	41.8521	123.49	41.852	12.5							12.715	5908.18	12.715	6541.27
41.902	715.677	41.9028	219.271	41.9028	119.219	41.902	12.448							12.7325	5911.98	12.7325	6506.23
41.953	715.104	41.9535	222.187	41.9535	122.76	41.953	12.865							12.75	5938.44	12.75	6451.4
42.004	715.781	42.0041	220.573	42.0041	120.937	42.004	12.708							12.7675	5890.74	12.7675	6457.59
42.054	716.615	42.0548	221.667	42.0548	123.125	42.054	13.437							12.785	5883.31	12.785	6482.73
42.105	716.354	42.1055	220.104	42.1055	124.375	42.105	14.323							12.8025	5863.24	12.8025	6424.99
42.156	718.437	42.1562	220.208	42.1562	121.927	42.156	13.646							12.82	5765.88	12.82	6311.66
42.206	715.729	42.2069	221.51	42.2069	123.437	42.206	13.646							12.8375	5750.88	12.8375	6305.23
42.257	717.135	42.2576	221.458	42.2576	123.073	42.257	12.969							12.8549	5708.07	12.8549	6254.82
42.308	716.719	42.3083	220.677	42.3083	122.552	42.308	12.604							12.8724	5697.61	12.8724	6113.82
42.359	717.292	42.359	221.406	42.359	122.292	42.359	15.156							12.8899	5731.25	12.8899	6151.75
42.409	715.833	42.4097	223.75	42.4097	124.844	42.409	14.219							12.9074	5631.12	12.9074	6061.75
42.46	715.104	42.4604	221.823	42.4604	125.052	42.46	12.604							12.9249	5569.16	12.9249	6128.65
42.511	714.635	42.5111	223.385	42.5111	125.052	42.511	13.281							12.9424	5559	12.9424	6121.93
42.561	713.646	42.5617	225.104	42.5617	124.74	42.561	12.448							12.9599	5564.96	12.9599	6149.07
42.612	715.365	42.6124	224.479	42.6124	125.365	42.612	13.229							12.9774	5353.98	12.9774	6180.18
42.663	712.24	42.6631	223.073	42.6631	126.25	42.663	13.594							12.9949	5414.71	12.9949	6079.34
42.713	714.687	42.7138	224.687	42.7138	125.885	42.713	12.5							13.0123	5358.69	13.0123	6025.91
42.764	715.417	42.7645	225.937	42.7645	124.896	42.764	14.271							13.0298	5306.09	13.0298	6007.59
42.815	715.729	42.8152	224.792	42.8152	126.302	42.815	13.698							13.0473	5369.89	13.0473	6013.36
42.865	714.479	42.8659	225.365	42.8659	125.104	42.865	12.917							13.0648	5368.19	13.0648	6005.45
42.916	716.25	42.9166	224.792	42.9166	125.469	42.916	14.479							13.0823	5397.53	13.0823	5929.64
42.967	715.625	42.9673	224.115	42.9673	124.948	42.967	13.542							13.0998	5344.85	13.0998	5902.86
43.018	716.927	43.018	222.812	43.018	127.5	43.018	14.01							13.1173	5301.19	13.1173	5905.28
43.068	716.458	43.0687	223.802	43.0687	128.177	43.068	13.542							13.1348	5390.52	13.1348	5773.53
43.119	717.604	43.1193	226.823	43.1193	127.292	43.119	13.229							13.1523	5384.54	13.1523	5841.96
43.17	717.812	43.17	226.979	43.17	126.719	43.17	13.333							13.1698	5280.1	13.1698	5802.58
43.22	718.177	43.2207	226.771	43.2207	123.646	43.22	14.115							13.1872	5222.21	13.1872	5785.56
43.271	718.333	43.2714	225.104	43.2714	126.979	43.271	14.844							13.2047	5300.7	13.2047	5695.26
43.322	717.917	43.3221	225.156	43.3221	129.635	43.322	14.687							13.2222	5262.39	13.2222	5583.42
43.372	717.76	43.3728	226.354	43.3728	127.448	43.372	15.937							13.2397	5191.33	13.2397	5617.26
43.423	715.885	43.4235	227.344	43.4235	126.25	43.423	13.385							13.2572	5239.42	13.2572	5652.53
43.474	719.635	43.4742	226.042	43.4742	126.094	43.474	14.375							13.2747	5153.02	13.2747	5638.69
43.524	720.885	43.5249	227.448	43.5249	128.49	43.524	14.479							13.2922	5165.6	13.2922	5640.65
43.575	721.823	43.5756	227.604	43.5756	125.781	43.575	14.74							13.3097	5157.94	13.3097	5599.49
43.626	721.458	43.6262	227.812	43.6262	128.542	43.626	13.854							13.3272	5213.44	13.3272	5551.02
43.676	723.021	43.6769	226.927	43.6769	128.229	43.676	15.885							13.3446	5187.26	13.3446	5495.84
43.727	722.76	43.7276	229.115	43.7276	127.24	43.727	14.323							13.3621	5197.87	13.3621	5479.38
43.778	725.521	43.7783	226.25	43.7783	127.24	43.778	14.062							13.3796	5182.57	13.3796	5405.5
43.829	726.927	43.829	229.062	43.829	127.656	43.829	16.302							13.3971	5126.33	13.3971	5389.67
43.879	725.469	43.8797	228.229	43.8797	126.51	43.879	15.417							13.4146	5101.42	13.4146	5405.73
43.93	728.125	43.9304	228.073	43.9304	129.062	43.93	14.375							13.4321	5068.52	13.4321	5439.76
43.981	726.354	43.9811	227.292	43.9811	126.146	43.981	14.167							13.4496	5085.85	13.4496	5443.44
44.031	728.906	44.0318	227.344	44.0318	125.729	44.031	15.937							13.4671	5080.88	13.4671	5377.79
44.082	729.219	44.0825	226.875	44.0825	124.948	44.082	13.542							13.4846	5077.16	13.4846	5492.32
44.133	730	44.1332	227.917	44.1332	126.51	44.133	14.844							13.5021	5048.79	13.5021	5385.72
44.183	731.198	44.1838	227.656	44.1838	126.302	44.183	15							13.5196	4993.01	13.5196	5365.75
44.234	728.021	44.2345	228.385	44.2345	125.937	44.234	13.958							13.537	4985.66	13.537	5429.85
44.285	731.979	44.2852	227.865	44.2852	127.187	44.285	14.74							13.5545	4970.51	13.5545	5472.32
44.335	728.75	44.3359	228.281	44.3359	125	44.335	14.115							13.572	4921.6	13.572	5472.9
44.386	728.542	44.3866	229.01	44.3866	124.687	44.386	13.177							13.5895	4933.08	13.5895	5381.7
44.437	728.073	44.4373	226.51	44.4373	125.99	44.437	13.542							13.607	4929.89	13.607	5441.15
44.488	723.906	44.488	227.448	44.488	125.417	44.488	13.177							13.6245	4894.09	13.6245	5443.01
44.538	722.083	44.5387	226.927	44.5387	126.615	44.538	13.125							13.642	4852.3	13.642	5328.76
44.589	722.187	44.5894	225.625	44.5894	124.375	44.589	12.396							13.6595	4818.5	13.6595	5277.98
44.64	718.177	44.6401	225.312	44.6401	125.156	44.64	12.76							13.6769	4774.26	13.6769	5261.54
44.69	715.99	44.6908	226.667	44.6908	122.969	44.69	13.073							13.6944	4819.77	13.6944	5251.09
44.741	718.385	44.7414	224.115	44.7414	123.75	44.741	11.25							13.7119	4823.7	13.7119	5272.31
44.792	716.979	44.7921	225.625	44.7921	125.26	44.792	12.292							13.7294	4822.57	13.7294	5241.52
44.842	714.479	44.8428	224.74	44.8428	123.437	44.842	11.562							13.7469	4782.91	13.7469	5247.54
44.893	713.281	44.8935	223.906	44.8935	123.021	44.893	13.802							13.7644	4880.12	13.7644	5191.62
44.944	714.271	44.9442	223.385	44.9442	122.187	44.944	10.677							13.7819	4860.29	13.7819	5212.55
44.994	712.656	44.9949	224.844	44.9949	123.594	44.994	9.635							13.7994	4881.04	13.7994	5255.8
45.045	714.323	45.0456	223.125	45.0456	124.375	45.045	10.781							13.8169	4942.28	13.8169	5152.8
45.096	712.187	45.0963	221.719	45.0963	119.792	45.096	11.51							13.8344	4928.31	13.8344	5220.01
45.147	710.573	45.147	221.667	45.147	123.073	45.147	11.198							13.8519	4875.51	13.8519	5210.6
45.197	712.292	45.1977	221.25	45.1977	121.875	45.197	10.104							13.8693	4836.54	13.8693	5163.39
45.248	711.562	45.2483	221.198	45.2483	121.198	45.248	11.406							13.8868	4825.07	13.8868	5121.51
45.299	711.406	45.299	222.031	45.299	119.323	45.299	10.885							13.9043	4843.32	13.9043	5154.99
45.349	711.302	45.3497	221.615	45.3497	120.885	45.349	10.156							13.9218	4877.7	13.9218	5124.11
45.4	711.875	45.4004	219.271	45.4004	121.302	45.4	10.365							13.9393	4770.51	13.9393	5144.96
45.451	709.687	45.4511	219.844	45.4511	119.792	45.451	12.292							13.9568	4741.76	13.9568	5101.84
45.501	711.979	45.5018	220	45.5018	120.156	45.501	9.792							13.9743	4742.89	13.9743	5015.86
45.552	711.458	45.5525	220.521	45.5525	118.854	45.552	9.687							13.9918	4690.51	13.9918	4993.63
45.603	712.031	45.6032	219.062	45.6032	119.792	45.603	9.062							14.0093	4707.92	14.0093	4951.09
45.653	709.583	45.6539	219.531	45.6539	121.25	45.653	10.573							14.0267	4726.49	14.0267	4946.02
45.704	710.885	45.7046	218.802	45.7046	118.281	45.704	9.635							14.0442	4754.41	14.0442	5059.72
45.755	711.562	45.7553	218.333	45.7553	120.208	45.755	9.167							14.0617	4729.28	14.0617	5083.85
45.805	709.896	45.8059	219.792	45.8059	118.958	45.805	8.073							14.0792	4726.23	14.0792	5014.28
45.856	711.823	45.8566	219.583	45.8566	116.719	45.856	10.156							14.0967	4706.32	14.0967	4996.05
45.907	710.677	45.9073	217.604	45.9073	117.396	45.907	9.427							14.1142	4675.27	14.1142	5015.76
45.958	709.427	45.958	217.24	45.958	116.875	45.958	9.531							14.1317	4665.73	14.1317	5052.81
46.008	710.625	46.0087	217.552	46.0087	118.229	46.008	10.156							14.1492	4639.48	14.1492	5040.46
46.059	708.281	46.0594	218.802	46.0594	115.833	46.059	8.073							14.1667	4634.83	14.1667	5036.33
46.11	709.635	46.1101	216.615	46.1101	117.656	46.11	8.854							14.1842	4671.26	14.1842	5050.92
46.16	709.583	46.1608	217.552	46.1608	117.604	46.16	7.292							14.2017	4675.88	14.2017	5119.95
46.211	709.167	46.2115	216.823	46.2115	117.969	46.211	8.958							14.2191	4675.51	14.2191	5135.94
46.262	709.844	46.2622	217.083	46.2622	118.802	46.262	8.646							14.2366	4761.97	14.2366	5192.33
46.312	708.281	46.3129	217.083	46.3129	116.823	46.312	7.812							14.2541	4816.71	14.2541	5215.84
46.363	708.75	46.3635	215.521	46.3635	116.667	46.363	8.385							14.2716	4876.21	14.2716	5170.02
46.414	708.281	46.4142	216.615	46.4142	117.604	46.414	8.542							14.2891	4854.07	14.2891	5163.48
46.464	708.073	46.4649	215.781	46.4649	117.031	46.464	9.219							14.3066	4885.32	14.3066	5150.65
46.515	707.969	46.5156	217.031	46.5156	115.677	46.515	8.75							14.3241	4947.01	14.3241	5143.63
46.566	707.448	46.5663	216.927	46.5663	114.948	46.566	8.594							14.3416	5107	14.3416	5247.19
46.617	708.021	46.617	214.635	46.617	115.104	46.617	7.656							14.359	5149.54	14.359	5182.66
46.667	708.177	46.6677	215.729	46.6677	115.521	46.667	8.229							14.3765	5319.87	14.3765	5187.58
46.718	707.344	46.7184	215.729	46.7184	115.729	46.718	6.979							14.394	5453.9	14.394	5284.07
46.769	707.083	46.7691	214.948	46.7691	116.25	46.769	8.75							14.4115	5663.24	14.4115	5403.53
46.819	707.76	46.8198	215.781	46.8198	114.323	46.819	7.448							14.429	5822.1	14.429	5441.24
46.87	707.656	46.8704	213.385	46.8704	116.771	46.87	8.49							14.4465	6041.3	14.4465	5676.02
46.921	705.99	46.9211	213.802	46.9211	115.833	46.921	7.812							14.464	6290.34	14.464	5778.51
46.971	707.969	46.9718	215.99	46.9718	113.646	46.971	6.667							14.4815	6568.37	14.4815	6004.85
47.022	707.083	47.0225	214.479	47.0225	115.26	47.022	7.292							14.499	6739.97	14.499	6032.56
47.073	707.969	47.0732	214.062	47.0732	114.844	47.073	7.24							14.5165	6812.09	14.5165	6097.41
47.123	708.49	47.1239	214.635	47.1239	114.74	47.123	8.333							14.534	6846.97	14.534	6262.18
47.174	707.76	47.1746	214.479	47.1746	114.687	47.174	6.979							14.5514	6812.19	14.5514	6352.16
47.225	707.448	47.2253	214.427	47.2253	114.531	47.225	7.917							14.5689	6659.39	14.5689	6413.2
47.276	708.125	47.276	214.687	47.276	115.417	47.276	7.5							14.5864	6578.68	14.5864	6474.74
47.326	706.198	47.3267	213.073	47.3267	114.375	47.326	7.5							14.6039	6556.48	14.6039	6514.91
47.377	706.979	47.3774	213.854	47.3774	115.052	47.377	7.812							14.6214	6451.13	14.6214	6482.27
47.428	706.927	47.428	215.365	47.428	113.698	47.428	8.49							14.6389	6514.29	14.6389	6510.34
47.478	707.083	47.4787	214.74	47.4787	113.802	47.478	6.667							14.6564	6499.02	14.6564	6482.32
47.529	707.812	47.5294	214.271	47.5294	113.125	47.529	6.823							14.6739	6636.14	14.6739	6374.32
47.58	706.927	47.5801	214.896	47.5801	113.125	47.58	8.281							14.6914	6754.55	14.6914	6303.55
47.63	707.969	47.6308	213.854	47.6308	114.01	47.63	8.906							14.7088	6791.1	14.7088	6300.84
47.681	706.302	47.6815	213.958	47.6815	113.802	47.681	7.344							14.7263	6835.09	14.7263	6255.97
47.732	706.354	47.7322	214.583	47.7322	114.583	47.732	7.76							14.7438	6727.83	14.7438	6220.5
47.782	706.094	47.7829	213.75	47.7829	114.896	47.782	7.552							14.7613	6588.29	14.7613	6287.32
47.833	706.771	47.8336	212.969	47.8336	114.219	47.833	7.344							14.7788	6531.67	14.7788	6335.06
47.884	708.177	47.8843	213.75	47.8843	112.76	47.884	7.656							14.7963	6418.95	14.7963	6357.26
47.934	707.135	47.9349	213.021	47.9349	113.281	47.934	7.812							14.8138	6167.25	14.8138	6349.18
47.985	708.437	47.9856	214.271	47.9856	114.583	47.985	7.344							14.8313	6125.04	14.8313	6364
48.036	706.146	48.0363	213.49	48.0363	114.792	48.036	8.281							14.8488	6014.97	14.8488	6316.15
48.087	706.562	48.087	213.49	48.087	113.958	48.087	7.031							14.8663	6011.31	14.8663	6374.36
48.137	707.76	48.1377	213.542	48.1377	114.687	48.137	7.135							14.8837	6074.39	14.8837	6487.02
48.188	706.458	48.1884	214.479	48.1884	113.802	48.188	7.969							14.9012	6112.53	14.9012	6657.13
48.239	707.396	48.2391	214.062	48.2391	114.219	48.239	6.667							14.9187	6099.36	14.9187	6753.62
48.289	706.719	48.2898	213.646	48.2898	114.062	48.289	6.458							14.9362	6077.79	14.9362	6854.42
48.34	707.969	48.3405	214.323	48.3405	115.104	48.34	6.823							14.9537	6152.48	14.9537	7056.35
48.391	706.875	48.3912	214.115	48.3912	115	48.391	8.073							14.9712	6097.74	14.9712	7300.58
48.441	708.437	48.4419	212.604	48.4419	113.958	48.441	7.24							14.9887	6082.34	14.9887	7608.04
48.492	707.5	48.4925	214.01	48.4925	114.167	48.492	8.437							15.0062	6121.85	15.0062	7765.2
48.543	707.344	48.5432	213.698	48.5432	115.208	48.543	8.229							15.0237	6067.11	15.0237	8004.56
48.593	707.5	48.5939	212.917	48.5939	115.104	48.593	7.5							15.0412	6118.65	15.0412	8257.85
48.644	707.292	48.6446	213.698	48.6446	114.74	48.644	7.604							15.0586	6137.05	15.0586	8383.46
48.695	705.885	48.6953	212.656	48.6953	113.958	48.695	6.458							15.0761	6090.43	15.0761	8572.78
48.746	707.292	48.746	213.698	48.746	114.896	48.746	8.021							15.0936	6041.8	15.0936	8854.12
48.796	706.354	48.7967	213.594	48.7967	114.323	48.796	8.177							15.1111	6026.71	15.1111	8975.88
48.847	706.458	48.8474	214.375	48.8474	113.177	48.847	7.396							15.1286	5978.75	15.1286	9044.41
48.898	706.51	48.8981	212.448	48.8981	114.792	48.898	7.448							15.1461	5934.76	15.1461	9038.34
48.948	707.604	48.9488	214.115	48.9488	113.802	48.948	7.812							15.1636	5868.37	15.1636	9066.23
48.999	707.812	48.9995	214.583	48.9995	114.427	48.999	8.125							15.1811	5782.22	15.1811	9085.51
49.05	708.385	49.0501	214.167	49.0501	113.385	49.05	8.542							15.1986	5820.2	15.1986	9050.6
49.1	705.885	49.1008	212.969	49.1008	113.49	49.1	8.229							15.216	5772.47	15.216	9072.38
49.151	706.719	49.1515	213.906	49.1515	113.698	49.151	9.062							15.2335	5810.6	15.2335	9150.15
49.202	706.198	49.2022	213.437	49.2022	113.385	49.202	8.958							15.251	5858.32	15.251	9194.43
49.252	707.031	49.2529	212.969	49.2529	115	49.252	8.385							15.2685	5947.18	15.2685	9387.51
49.303	707.187	49.3036	214.167	49.3036	114.531	49.303	8.385							15.286	5937.59	15.286	9424.81
49.354	708.073	49.3543	214.01	49.3543	114.427	49.354	7.917							15.3035	5915.52	15.3035	9747.36
49.405	707.552	49.405	212.917	49.405	115.312	49.405	8.906							15.321	6110.71	15.321	10014.7
49.455	708.073	49.4557	213.073	49.4557	114.323	49.455	8.646							15.3385	6220.43	15.3385	10134.2
49.506	707.865	49.5064	213.594	49.5064	113.646	49.506	9.271							15.356	6221.57	15.356	10378.5
49.557	706.979	49.557	212.865	49.557	113.646	49.557	8.594							15.3735	6331.54	15.3735	10533.8
49.607	706.458	49.6077	212.708	49.6077	113.75	49.607	9.271							15.391	6535.72	15.391	10744.2
49.658	707.604	49.6584	213.802	49.6584	115.26	49.658	8.854							15.4084	6457.33	15.4084	10860.9
49.709	707.76	49.7091	214.375	49.7091	114.896	49.709	8.854							15.4259	6448.21	15.4259	10988.3
49.759	709.115	49.7598	213.802	49.7598	114.375	49.759	8.698							15.4434	6367.65	15.4434	11158.3
49.81	708.646	49.8105	213.281	49.8105	113.646	49.81	7.917							15.4609	6263.44	15.4609	11335.9
49.861	707.708	49.8612	213.437	49.8612	113.854	49.861	8.333							15.4784	6171.5	15.4784	11479.2
49.911	707.969	49.9119	214.323	49.9119	113.958	49.911	8.594							15.4959	6084.83	15.4959	11659.4
49.962	709.583	49.9626	213.073	49.9626	114.219	49.962	8.49							15.5134	6012.13	15.5134	11781.9
50.013	709.062	50.0133	214.115	50.0133	113.594	50.013	9.167							15.5309	5980.94	15.5309	11821.2
50.064	707.76	50.064	213.802	50.064	114.062	50.064	8.542							15.5483	5926.46	15.5483	11727.4
50.114	708.542	50.1146	212.917	50.1146	114.062	50.114	9.062							15.5658	5923.45	15.5658	11551.8
50.165	709.062	50.1653	212.344	50.1653	114.062	50.165	8.229							15.5833	5875.76	15.5833	11662.1
50.216	708.125	50.216	213.646	50.216	112.5	50.216	8.125							15.6008	5919.27	15.6008	11733.6
50.266	709.375	50.2667	211.615	50.2667	113.802	50.266	8.281							15.6183	5982.88	15.6183	11732.4
50.317	709.167	50.3174	213.333	50.3174	112.24	50.317	8.333							15.6358	6044.74	15.6358	11971.4
50.368	710	50.3681	213.802	50.3681	113.385	50.368	7.552							15.6533	6033.39	15.6533	12251.2
50.418	710.365	50.4188	213.125	50.4188	113.802	50.418	6.823							15.6708	6001.21	15.6708	12414.5
50.469	708.594	50.4695	213.75	50.4695	113.542	50.469	8.333							15.6883	5907.73	15.6883	12658.2
50.52	708.854	50.5202	211.979	50.5202	113.594	50.52	6.979							15.7058	5818.4	15.7058	12771.1
50.57	708.958	50.5709	214.375	50.5709	114.271	50.57	7.396							15.7233	5836.95	15.7233	12914.9
50.621	708.594	50.6216	213.125	50.6216	114.427	50.621	7.135							15.7407	5807.54	15.7407	13234.8
50.672	708.021	50.6722	213.073	50.6722	114.01	50.672	6.771							15.7582	5834.64	15.7582	13415.9
50.722	708.125	50.7229	213.281	50.7229	113.802	50.722	7.5							15.7757	5898.56	15.7757	13518.3
50.773	708.073	50.7736	213.75	50.7736	113.125	50.773	6.979							15.7932	6008.97	15.7932	13732.3
50.824	707.083	50.8243	213.177	50.8243	112.24	50.824	7.344							15.8107	6177.49	15.8107	14048.6
50.875	707.292	50.875	212.292	50.875	113.646	50.875	6.146							15.8282	6352.1	15.8282	14343.5
50.925	707.292	50.9257	213.49	50.9257	113.021	50.925	6.042							15.8457	6386.4	15.8457	14715.1
50.976	707.604	50.9764	212.5	50.9764	114.219	50.976	5.99							15.8632	6610.13	15.8632	15016.8
51.027	707.708	51.0271	212.708	51.0271	112.5	51.027	6.562							15.8807	6712.53	15.8807	15183.3
51.077	707.24	51.0778	213.229	51.0778	112.969	51.077	7.344							15.8981	6753.3	15.8981	15417.3
51.128	707.865	51.1285	214.062	51.1285	113.437	51.128	5.833							15.9156	6744.7	15.9156	15553.1
51.179	707.135	51.1791	212.344	51.1791	112.031	51.179	6.406							15.9331	6800.25	15.9331	15628.1
51.229	708.229	51.2298	212.24	51.2298	113.437	51.229	5.937							15.9506	6899.15	15.9506	15390.3
51.28	706.458	51.2805	212.448	51.2805	114.062	51.28	6.979							15.9681	6923.17	15.9681	15582.4
51.331	706.615	51.3312	212.552	51.3312	112.604	51.331	6.823							15.9856	6946.21	15.9856	15557.9
51.381	706.719	51.3819	212.344	51.3819	112.708	51.381	6.094							16.0031	7143	16.0031	15577.7
51.432	707.812	51.4326	212.135	51.4326	111.927	51.432	7.656							16.0206	7184.25	16.0206	15558.5
51.483	706.146	51.4833	213.125	51.4833	112.24	51.483	6.719							16.0381	7340.3	16.0381	15485.4
51.534	706.667	51.534	213.073	51.534	112.604	51.534	6.667							16.0556	7336	16.0556	15610.2
51.584	707.135	51.5847	212.604	51.5847	112.135	51.584	4.896							16.073	7421.59	16.073	15504.4
51.635	705.781	51.6354	213.021	51.6354	112.604	51.635	6.562							16.0905	7391.7	16.0905	15338.7
51.686	706.823	51.6861	212.448	51.6861	112.292	51.686	6.667							16.108	7520.68	16.108	15220.4
51.736	706.146	51.7367	213.854	51.7367	111.458	51.736	5.729							16.1255	7544.05	16.1255	15046.7
51.787	707.031	51.7874	213.594	51.7874	113.177	51.787	6.25							16.143	7564.43	16.143	14733.4
51.838	706.406	51.8381	212.656	51.8381	111.979	51.838	6.458							16.1605	7487.53	16.1605	14334.9
51.888	706.979	51.8888	212.76	51.8888	112.812	51.888	5.937							16.178	7352.58	16.178	13919.8
51.939	707.396	51.9395	211.823	51.9395	112.76	51.939	6.458							16.1955	7192.05	16.1955	13286.5
51.99	706.198	51.9902	212.708	51.9902	113.698	51.99	7.656							16.213	7036.61	16.213	12752.6
52.04	707.708	52.0409	211.094	52.0409	113.333	52.04	6.25							16.2305	6967.94	16.2305	12316.9
52.091	705.677	52.0916	212.708	52.0916	112.448	52.091	6.354							16.2479	7024.01	16.2479	11662.4
52.142	707.031	52.1423	213.125	52.1423	113.49	52.142	5.677							16.2654	6981.48	16.2654	11181.2
52.193	705.937	52.193	212.865	52.193	111.719	52.193	6.198							16.2829	7093.06	16.2829	10824.3
52.243	705.885	52.2437	212.604	52.2437	113.281	52.243	6.406							16.3004	7169.85	16.3004	10434.7
52.294	707.083	52.2943	212.708	52.2943	111.927	52.294	6.302							16.3179	7341.6	16.3179	10200
52.345	707.708	52.345	212.604	52.345	113.49	52.345	4.896							16.3354	7590.6	16.3354	9846.02
52.395	706.562	52.3957	212.552	52.3957	113.437	52.395	5.937							16.3529	7772.13	16.3529	9509.36
52.446	707.24	52.4464	213.75	52.4464	112.135	52.446	6.719							16.3704	7975.93	16.3704	9339.58
52.497	706.51	52.4971	213.906	52.4971	113.073	52.497	6.875							16.3879	8142.38	16.3879	9232.37
52.547	707.083	52.5478	212.812	52.5478	113.229	52.547	5.573							16.4053	8050.33	16.4053	9109.37
52.598	706.25	52.5985	212.812	52.5985	113.646	52.598	6.094							16.4228	7894.22	16.4228	9011.22
52.649	706.979	52.6492	212.969	52.6492	113.073	52.649	6.562							16.4403	7722.74	16.4403	8967.01
52.699	706.458	52.6999	212.24	52.6999	112.812	52.699	5.833							16.4578	7367.82	16.4578	9004.58
52.75	706.458	52.7506	213.281	52.7506	112.396	52.75	6.146							16.4753	6912.96	16.4753	9054.19
52.801	707.187	52.8012	213.125	52.8012	113.594	52.801	6.51							16.4928	6388.67	16.4928	9065.22
52.851	707.812	52.8519	213.75	52.8519	112.708	52.851	7.083							16.5103	5753.24	16.5103	9057.99
52.902	707.917	52.9026	214.948	52.9026	113.125	52.902	6.979							16.5278	5184.02	16.5278	9068.77
52.953	707.396	52.9533	213.698	52.9533	113.75	52.953	7.135							16.5453	4703.32	16.5453	8531.45
53.004	707.187	53.004	215.417	53.004	112.969	53.004	7.292							16.5628	4428.01	16.5628	7920.02
53.054	708.073	53.0547	214.948	53.0547	113.333	53.054	6.406							16.5802	4278.62	16.5802	6844.35
53.105	706.875	53.1054	214.531	53.1054	113.073	53.105	7.135							16.5977	4251	16.5977	5867.01
53.156	708.542	53.1561	213.646	53.1561	113.437	53.156	6.094							16.6152	4146.82	16.6152	5235.32
53.206	708.125	53.2068	216.51	53.2068	114.896	53.206	5.833							16.6327	4090.62	16.6327	4925.14
53.257	709.479	53.2575	216.042	53.2575	113.281	53.257	7.604							16.6502	4046.27	16.6502	4702.23
53.308	708.021	53.3082	217.812	53.3082	113.698	53.308	8.229							16.6677	3958.5	16.6677	4514.9
53.358	709.792	53.3588	216.406	53.3588	115.26	53.358	6.562							16.6852	3923.54	16.6852	4427.1
53.409	708.281	53.4095	218.073	53.4095	114.844	53.409	8.542							16.7027	3812.61	16.7027	4314.88
53.46	709.74	53.4602	218.385	53.4602	114.219	53.46	7.292							16.7202	3831.7	16.7202	4258.26
53.51	710.417	53.5109	218.49	53.5109	114.583	53.51	7.604							16.7376	3729.2	16.7376	4207.38
53.561	711.406	53.5616	219.271	53.5616	114.479	53.561	9.01							16.7551	3719.57	16.7551	4093.82
53.612	712.5	53.6123	219.115	53.6123	116.458	53.612	8.177							16.7726	3685.15	16.7726	4094.57
53.663	712.812	53.663	222.187	53.663	118.594	53.663	9.01							16.7901	3706.17	16.7901	4130.47
53.713	714.01	53.7137	222.344	53.7137	117.292	53.713	8.281							16.8076	3660.88	16.8076	4136.12
53.764	715.312	53.7644	221.823	53.7644	117.135	53.764	8.49							16.8251	3636.31	16.8251	4086.19
53.815	717.031	53.8151	221.771	53.8151	118.437	53.815	8.958							16.8426	3603.31	16.8426	4026.9
53.865	717.865	53.8658	224.219	53.8658	118.333	53.865	8.073							16.8601	3576.48	16.8601	4076.99
53.916	719.948	53.9164	225.99	53.9164	117.656	53.916	8.906							16.8776	3570.1	16.8776	3997.12
53.967	720.885	53.9671	227.76	53.9671	119.896	53.967	9.583							16.8951	3506.28	16.8951	3968.24
54.017	723.854	54.0178	226.094	54.0178	119.844	54.017	8.385							16.9125	3474.73	16.9125	3990.04
54.068	724.219	54.0685	227.656	54.0685	119.531	54.068	8.437							16.93	3479.26	16.93	4004.68
54.119	726.562	54.1192	228.906	54.1192	120.156	54.119	8.75							16.9475	3433.79	16.9475	4003.76
54.169	728.385	54.1699	225.729	54.1699	118.646	54.169	8.281							16.965	3392.58	16.965	3984.19
54.22	731.406	54.2206	230.781	54.2206	121.406	54.22	8.646							16.9825	3344.61	16.9825	3977.21
54.271	730.208	54.2713	231.146	54.2713	119.844	54.271	7.24							17	3432.75	17	4007.41
54.322	731.042	54.322	230.937	54.322	120.677	54.322	8.073							--	3346.32	--	--
54.372	734.115	54.3727	228.854	54.3727	120.052	54.372	9.01							--	3367.25	--	--
54.423	731.51	54.4233	229.792	54.4233	119.271	54.423	8.177							--	3399.2	--	--
54.474	731.354	54.474	231.562	54.474	120.833	54.474	7.969							17	3346.28	--	--
54.524	730.521	54.5247	230.365	54.5247	120.937	54.524	7.448								--	--	--
54.575	725.208	54.5754	230.573	54.5754	119.792	54.575	7.865								--	--	--
54.626	722.24	54.6261	232.292	54.6261	120.312	54.626	8.281								--	--	--
54.676	717.708	54.6768	228.75	54.6768	119.115	54.676	8.229								--	--	--
54.727	714.896	54.7275	228.906	54.7275	119.583	54.727	6.979								--	--
54.778	712.031	54.7782	230.26	54.7782	119.687	54.778	7.031								--	--
54.828	708.437	54.8289	227.24	54.8289	117.187	54.828	6.198								--	--
54.879	706.979	54.8796	226.198	54.8796	117.24	54.879	5.833								--	--
54.93	707.917	54.9303	225.729	54.9303	116.458	54.93	7.135								--	--
54.98	707.865	54.9809	223.75	54.9809	114.583	54.98	7.135								--	--
55.031	707.24	55.0316	221.406	55.0316	116.198	55.031	6.198								--	--
55.082	706.562	55.0823	221.354	55.0823	114.323	55.082	5.365								--	--
55.133	706.406	55.133	220.99	55.133	113.75	55.133	6.198								--	--
55.183	706.094	55.1837	218.542	55.1837	115	55.183	5.156								--	--
55.234	707.292	55.2344	217.917	55.2344	115	55.234	4.583								--	--
55.285	706.354	55.2851	216.354	55.2851	115.26	55.285	5.677								--	--
55.335	706.979	55.3358	218.229	55.3358	112.24	55.335	6.042
55.386	707.5	55.3865	216.042	55.3865	114.427	55.386	7.24
55.437	706.25	55.4372	215.365	55.4372	113.594	55.437	6.302
55.487	705.781	55.4879	214.115	55.4879	113.177	55.487	5.729
55.538	707.031	55.5385	214.062	55.5385	111.927	55.538	6.615
55.589	706.146	55.5892	213.75	55.5892	111.25	55.589	5.99
55.639	707.344	55.6399	214.635	55.6399	112.396	55.639	5.417
55.69	705.885	55.6906	214.844	55.6906	112.552	55.69	6.927
55.741	706.042	55.7413	213.021	55.7413	115.104	55.741	5.781
55.792	705.781	55.792	212.448	55.792	112.917	55.792	5.365
55.842	706.927	55.8427	211.979	55.8427	112.5	55.842	5.937
55.893	707.187	55.8934	213.698	55.8934	112.5	55.893	6.615
55.944	705.052	55.9441	213.073	55.9441	111.562	55.944	5.417
55.994	706.615	55.9948	213.229	55.9948	112.292	55.994	5.937
56.045	706.615	56.0454	212.083	56.0454	112.031	56.045	5.625
56.096	706.719	56.0961	211.771	56.0961	111.406	56.096	5.781
56.146	706.354	56.1468	212.656	56.1468	112.552	56.146	6.562
56.197	706.458	56.1975	211.667	56.1975	111.042	56.197	6.562
56.248	706.51	56.2482	211.979	56.2482	111.562	56.248	6.042
56.298	706.979	56.2989	212.552	56.2989	111.927	56.298	5.677
56.349	706.875	56.3496	211.875	56.3496	111.667	56.349	6.146
56.4	705.781	56.4003	211.667	56.4003	112.031	56.4	6.719
56.451	706.354	56.451	212.5	56.451	111.875	56.451	6.354
56.501	706.562	56.5017	212.396	56.5017	112.292	56.501	6.146
56.552	705.937	56.5524	212.135	56.5524	111.823	56.552	5.729
56.603	706.094	56.603	211.25	56.603	111.875	56.603	4.427
56.653	705.937	56.6537	212.292	56.6537	112.604	56.653	5.469
56.704	705.937	56.7044	211.51	56.7044	111.406	56.704	4.635
56.755	706.25	56.7551	212.396	56.7551	111.354	56.755	5.208
56.805	706.198	56.8058	210.885	56.8058	111.406	56.805	5.677
56.856	705.781	56.8565	211.042	56.8565	111.302	56.856	6.562
56.907	706.198	56.9072	212.292	56.9072	110.677	56.907	4.479
56.957	706.146	56.9579	211.562	56.9579	111.51	56.957	5.312
57.008	705.417	57.0086	212.135	57.0086	111.51	57.008	5.208
57.059	705.937	57.0593	212.292	57.0593	111.094	57.059	5.99
57.11	706.042	57.11	210.521	57.11	111.302	57.11	5.833
57.16	705.521	57.1606	211.146	57.1606	111.719	57.16	5.312
57.211	705.469	57.2113	212.24	57.2113	111.667	57.211	6.302
57.262	705.937	57.262	211.458	57.262	111.198	57.262	5.26
57.312	705.677	57.3127	211.458	57.3127	110.521	57.312	6.094
57.363	705.521	57.3634	210.365	57.3634	112.344	57.363	4.74
57.414	705.104	57.4141	211.615	57.4141	111.771	57.414	5.625
57.464	705.885	57.4648	212.135	57.4648	112.448	57.464	5.625
57.515	706.719	57.5155	211.354	57.5155	112.031	57.515	4.583
57.566	706.51	57.5662	211.406	57.5662	112.187	57.566	5.156
57.616	706.615	57.6169	211.354	57.6169	111.406	57.616	5.781
57.667	705.885	57.6675	210.781	57.6675	109.583	57.667	5.104
57.718	704.167	57.7182	211.146	57.7182	110.521	57.718	5.99
57.768	706.719	57.7689	210.365	57.7689	111.302	57.768	5.573
57.819	705.677	57.8196	211.25	57.8196	111.51	57.819	5.677
57.87	706.302	57.8703	211.146	57.8703	111.51	57.87	4.896
57.921	705.937	57.921	210.937	57.921	111.979	57.921	5
57.971	705.781	57.9717	210.312	57.9717	110.417	57.971	5.521
58.022	706.406	58.0224	211.302	58.0224	111.927	58.022	5.625
58.073	705.781	58.0731	209.896	58.0731	111.458	58.073	4.687
58.123	704.844	58.1238	210.781	58.1238	111.667	58.123	4.896
58.174	706.094	58.1745	209.896	58.1745	110.937	58.174	5.781
58.225	706.042	58.2251	212.292	58.2251	110.99	58.225	6.042
58.275	706.406	58.2758	212.24	58.2758	109.531	58.275	5.104
58.326	706.25	58.3265	211.042	58.3265	112.083	58.326	6.146
58.377	705.677	58.3772	211.042	58.3772	111.302	58.377	4.844
58.427	705.312	58.4279	211.042	58.4279	110.677	58.427	5.312
58.478	707.031	58.4786	211.354	58.4786	110.729	58.478	6.771
58.529	706.458	58.5293	210.937	58.5293	111.823	58.529	5.417
58.58	705.833	58.58	212.448	58.58	111.25	58.58	7.292
58.63	706.719	58.6307	212.812	58.6307	111.094	58.63	5.625
58.681	706.146	58.6814	211.198	58.6814	111.302	58.681	5.625
58.732	706.354	58.7321	212.24	58.7321	111.771	58.732	6.094
58.782	706.615	58.7827	211.927	58.7827	110.729	58.782	6.875
58.833	706.51	58.8334	210.781	58.8334	110.729	58.833	6.667
58.884	706.927	58.8841	211.354	58.8841	111.615	58.884	6.25
58.934	706.979	58.9348	210.365	58.9348	110.156	58.934	6.25
58.985	707.187	58.9855	211.771	58.9855	109.948	58.985	5.833
59.036	708.021	59.0362	211.094	59.0362	110.99	59.036	6.146
59.086	707.76	59.0869	209.896	59.0869	112.396	59.086	6.771
59.137	708.177	59.1376	212.552	59.1376	110.729	59.137	6.406
59.188	708.49	59.1883	211.094	59.1883	111.823	59.188	6.458
59.239	708.646	59.239	211.302	59.239	110.885	59.239	6.719
59.289	708.854	59.2896	211.146	59.2896	110.469	59.289	5.104
59.34	708.646	59.3403	211.458	59.3403	111.615	59.34	5.469
59.391	708.594	59.391	211.823	59.391	111.927	59.391	5
59.441	707.708	59.4417	211.875	59.4417	111.615	59.441	5.625
59.492	708.229	59.4924	211.198	59.4924	110.781	59.492	6.458
59.543	708.802	59.5431	210.573	59.5431	110.156	59.543	6.146
59.593	707.656	59.5938	210.833	59.5938	110.625	59.593	4.427
59.644	708.385	59.6445	211.198	59.6445	109.896	59.644	5.781
59.695	709.687	59.6952	211.146	59.6952	112.5	59.695	5.208
59.745	708.333	59.7459	212.031	59.7459	111.354	59.745	6.25
59.796	708.802	59.7966	211.979	59.7966	111.042	59.796	6.146
59.847	708.125	59.8472	211.25	59.8472	110.208	59.847	6.094
59.897	707.708	59.8979	210	59.8979	111.198	59.897	6.25
59.948	707.396	59.9486	212.187	59.9486	110.833	59.948	5.208
59.999	706.406	59.9993	211.406	59.9993	110.729	59.999	6.094
60.05	707.344	60.05	210.625	60.05	110.521	60.05	6.875
60.1	707.187	60.1007	209.896	60.1007	110.052	60.1	6.302
60.151	706.458	60.1514	210.625	60.1514	109.531	60.151	4.792
60.202	706.927	60.2021	210.781	60.2021	111.875	60.202	4.687
60.252	706.875	60.2528	209.635	60.2528	110.26	60.252	5.781
60.303	706.146	60.3035	210.677	60.3035	110	60.303	3.75
60.354	706.302	60.3542	212.187	60.3542	111.042	60.354	5.156
60.404	706.25	60.4048	211.458	60.4048	110.729	60.404	5.104
60.455	706.406	60.4555	210.625	60.4555	110.521	60.455	5.781
60.506	705.521	60.5062	210.781	60.5062	110.833	60.506	5
60.556	706.458	60.5569	210.573	60.5569	110.417	60.556	5.26
60.607	705.417	60.6076	209.896	60.6076	110.156	60.607	4.948
60.658	705	60.6583	210.573	60.6583	111.198	60.658	6.042
60.709	705	60.709	211.979	60.709	108.958	60.709	5.417
60.759	705.469	60.7597	211.198	60.7597	109.531	60.759	4.844
60.81	706.042	60.8104	210.312	60.8104	110.208	60.81	4.792
60.861	705.156	60.8611	210.469	60.8611	110.937	60.861	5.365
60.911	705.833	60.9117	209.375	60.9117	109.583	60.911	4.427
60.962	704.896	60.9624	209.479	60.9624	110.156	60.962	5.365
61.013	705.312	61.0131	210.104	61.0131	109.74	61.013	5.156
61.063	704.896	61.0638	210.781	61.0638	109.687	61.063	4.479
61.114	705.573	61.1145	211.198	61.1145	110.208	61.114	4.479
61.165	705.625	61.1652	210.104	61.1652	110.729	61.165	5.312
61.215	705	61.2159	209.844	61.2159	109.844	61.215	4.896
61.266	705.885	61.2666	209.844	61.2666	108.958	61.266	4.531
61.317	705.365	61.3173	210.156	61.3173	109.062	61.317	4.531
61.368	704.635	61.368	209.479	61.368	110.312	61.368	4.844
61.418	705.052	61.4187	209.948	61.4187	109.844	61.418	4.323
61.469	703.854	61.4693	209.479	61.4693	110.937	61.469	5.208
61.52	705.26	61.52	210.677	61.52	109.115	61.52	5.104
61.57	705.052	61.5707	209.792	61.5707	109.219	61.57	4.687
61.621	705.312	61.6214	209.687	61.6214	108.229	61.621	4.74
61.672	704.948	61.6721	210.573	61.6721	109.583	61.672	4.375
61.722	704.948	61.7228	210.833	61.7228	108.333	61.722	4.479
61.773	705.729	61.7735	210.521	61.7735	108.906	61.773	5.365
61.824	704.583	61.8242	209.635	61.8242	109.479	61.824	4.531
61.874	706.562	61.8749	209.792	61.8749	110.937	61.874	4.271
61.925	705.625	61.9256	208.75	61.9256	108.333	61.925	3.906
61.976	704.635	61.9762	210.156	61.9762	109.844	61.976	4.74
62.026	705.469	62.0269	209.375	62.0269	109.062	62.026	4.323
62.077	704.583	62.0776	210.104	62.0776	110.521	62.077	5.365
62.128	705.521	62.1283	208.698	62.1283	108.75	62.128	5.469
62.179	703.958	62.179	209.271	62.179	108.958	62.179	3.75
62.229	704.115	62.2297	209.115	62.2297	108.906	62.229	4.375
62.28	705.156	62.2804	209.219	62.2804	109.167	62.28	4.427
62.331	705	62.3311	209.062	62.3311	109.479	62.331	4.896
62.381	705.208	62.3818	208.542	62.3818	109.844	62.381	4.531
62.432	705.312	62.4325	210.104	62.4325	108.906	62.432	4.219
62.483	705.104	62.4832	209.479	62.4832	108.594	62.483	5.156
62.533	706.51	62.5338	209.01	62.5338	108.385	62.533	4.375
62.584	704.375	62.5845	210.052	62.5845	109.583	62.584	4.323
62.635	705.26	62.6352	209.323	62.6352	109.271	62.635	4.115
62.685	704.167	62.6859	210.156	62.6859	110.625	62.685	4.74
62.736	704.219	62.7366	208.646	62.7366	108.646	62.736	4.115
62.787	705.156	62.7873	209.167	62.7873	108.75	62.787	5.104
62.838	705.573	62.838	209.323	62.838	110.208	62.838	3.75
62.888	704.323	62.8887	209.375	62.8887	109.427	62.888	4.271
62.939	704.635	62.9394	209.167	62.9394	108.802	62.939	3.906
62.99	705.365	62.9901	209.531	62.9901	109.375	62.99	4.115
63.04	705	63.0408	208.854	63.0408	109.531	63.04	3.594
63.091	705.052	63.0914	210.052	63.0914	108.281	63.091	3.906
63.142	705.104	63.1421	208.073	63.1421	108.854	63.142	4.271
63.192	704.01	63.1928	209.01	63.1928	108.542	63.192	3.958
63.243	705.312	63.2435	209.271	63.2435	109.062	63.243	4.167
63.294	704.531	63.2942	208.594	63.2942	108.333	63.294	4.74
63.344	704.531	63.3449	209.219	63.3449	108.333	63.344	4.531
63.395	705.365	63.3956	208.646	63.3956	109.427	63.395	4.062
63.446	704.635	63.4463	207.76	63.4463	109.062	63.446	4.219
63.497	705.312	63.497	209.271	63.497	108.75	63.497	3.802
63.547	704.531	63.5477	207.969	63.5477	110.104	63.547	4.948
63.598	703.49	63.5983	208.437	63.5983	108.646	63.598	4.948
63.649	704.531	63.649	209.375	63.649	109.531	63.649	3.958
63.699	704.115	63.6997	209.271	63.6997	108.073	63.699	4.115
63.75	704.375	63.7504	208.333	63.7504	108.594	63.75	3.958
63.801	704.115	63.8011	208.49	63.8011	109.01	63.801	3.698
63.851	704.062	63.8518	208.542	63.8518	108.437	63.851	4.01
63.902	704.01	63.9025	208.021	63.9025	108.646	63.902	4.375
63.953	703.802	63.9532	208.281	63.9532	108.854	63.953	3.958
64.003	703.385	64.0039	207.344	64.0039	108.75	64.003	4.062
64.054	705.26	64.0546	209.271	64.0546	108.073	64.054	3.698
64.105	704.531	64.1053	207.76	64.1053	108.333	64.105	5.26
64.155	704.635	64.1559	208.177	64.1559	108.594	64.155	4.323
64.206	704.531	64.2066	208.073	64.2066	108.021	64.206	4.792
64.257	704.792	64.2573	209.271	64.2573	108.229	64.257	4.01
64.308	704.531	64.308	207.552	64.308	108.594	64.308	4.271
64.358	703.906	64.3587	209.01	64.3587	107.865	64.358	5
64.409	704.167	64.4094	209.062	64.4094	108.125	64.409	3.698
64.46	704.062	64.4601	208.125	64.4601	109.115	64.46	3.958
64.51	704.531	64.5108	209.271	64.5108	107.917	64.51	4.74
64.561	703.854	64.5615	209.271	64.5615	108.698	64.561	4.479
64.612	704.167	64.6122	208.333	64.6122	109.062	64.612	3.385
64.662	704.896	64.6629	208.854	64.6629	108.698	64.662	4.323
64.713	704.115	64.7135	208.385	64.7135	108.437	64.713	4.635
64.764	704.583	64.7642	209.115	64.7642	108.177	64.764	3.854
64.814	704.167	64.8149	208.385	64.8149	108.542	64.814	3.802
64.865	705.104	64.8656	209.167	64.8656	108.333	64.865	3.646
64.916	704.271	64.9163	209.375	64.9163	107.708	64.916	3.594
64.967	703.698	64.967	209.792	64.967	108.437	64.967	3.385
65.017	703.49	65.0177	208.698	65.0177	108.75	65.017	4.323
65.068	703.698	65.0684	209.479	65.0684	107.656	65.068	3.49
65.119	704.062	65.1191	208.802	65.1191	107.604	65.119	3.385
65.169	703.49	65.1698	207.656	65.1698	108.698	65.169	4.427
65.22	704.062	65.2204	208.333	65.2204	109.062	65.22	3.958
65.271	704.219	65.2711	208.646	65.2711	108.073	65.271	3.594
65.321	704.427	65.3218	208.437	65.3218	108.958	65.321	3.021
65.372	704.167	65.3725	208.021	65.3725	108.437	65.372	4.271
65.423	704.271	65.4232	209.583	65.4232	108.698	65.423	4.427
65.473	703.854	65.4739	207.656	65.4739	108.125	65.473	3.437
65.524	704.531	65.5246	208.125	65.5246	108.646	65.524	3.854
65.575	703.854	65.5753	207.812	65.5753	108.49	65.575	3.281
65.626	704.219	65.626	207.552	65.626	108.542	65.626	4.01
65.676	704.115	65.6767	208.646	65.6767	107.969	65.676	3.333
65.727	704.01	65.7274	207.76	65.7274	108.229	65.727	4.01
65.778	703.906	65.778	209.167	65.778	108.177	65.778	3.542
65.828	704.01	65.8287	208.125	65.8287	107.917	65.828	4.01
65.879	704.583	65.8794	209.062	65.8794	107.552	65.879	3.229
65.93	704.115	65.9301	207.812	65.9301	109.219	65.93	3.385
65.98	703.802	65.9808	207.865	65.9808	108.906	65.98	4.167
66.031	703.646	66.0315	207.76	66.0315	107.24	66.031	3.802
66.082	704.635	66.0822	207.76	66.0822	107.76	66.082	3.385
66.132	704.062	66.1329	207.552	66.1329	107.656	66.132	3.542
66.183	703.542	66.1836	208.594	66.1836	107.812	66.183	4.792
66.234	704.948	66.2343	207.604	66.2343	110.156	66.234	3.906
66.285	703.542	66.285	208.854	66.285	108.594	66.285	3.49
66.335	703.75	66.3356	207.76	66.3356	107.812	66.335	3.281
66.386	703.854	66.3863	208.073	66.3863	108.021	66.386	3.021
66.437	704.115	66.437	208.177	66.437	108.021	66.437	4.115
66.487	704.375	66.4877	207.917	66.4877	108.021	66.487	3.854
66.538	703.698	66.5384	207.812	66.5384	108.698	66.538	4.635
66.589	704.635	66.5891	208.021	66.5891	107.917	66.589	4.323
66.639	704.427	66.6398	206.719	66.6398	108.437	66.639	3.49
66.69	703.385	66.6905	207.969	66.6905	107.5	66.69	3.646
66.741	703.906	66.7412	207.5	66.7412	107.865	66.741	4.635
66.791	704.271	66.7919	208.385	66.7919	109.219	66.791	3.646
66.842	704.375	66.8425	208.49	66.8425	108.385	66.842	3.333
66.893	704.687	66.8932	209.062	66.8932	107.604	66.893	3.281
66.943	704.01	66.9439	208.073	66.9439	107.865	66.943	3.281
66.994	704.062	66.9946	208.333	66.9946	108.542	66.994	4.167
67.045	704.687	67.0453	208.385	67.0453	108.49	67.045	4.635
67.096	704.323	67.096	207.865	67.096	108.542	67.096	3.958
67.146	703.802	67.1467	207.604	67.1467	108.958	67.146	4.74
67.197	703.802	67.1974	208.75	67.1974	108.021	67.197	3.802
67.248	704.375	67.2481	208.385	67.2481	108.646	67.248	4.01
67.298	703.594	67.2988	208.854	67.2988	110.156	67.298	3.646
67.349	703.646	67.3495	208.385	67.3495	108.542	67.349	3.698
67.4	704.427	67.4001	208.542	67.4001	107.656	67.4	3.802
67.45	703.854	67.4508	208.073	67.4508	108.073	67.45	3.698
67.501	703.958	67.5015	207.5	67.5015	108.958	67.501	3.906
67.552	703.125	67.5522	207.812	67.5522	107.448	67.552	3.281
67.602	703.698	67.6029	208.073	67.6029	108.594	67.602	3.854
67.653	703.75	67.6536	208.021	67.6536	108.125	67.653	4.167
67.704	703.021	67.7043	207.5	67.7043	108.073	67.704	3.646
67.755	704.115	67.755	207.396	67.755	107.76	67.755	4.062
67.805	704.271	67.8057	207.448	67.8057	107.76	67.805	4.167
67.856	705.052	67.8564	207.5	67.8564	107.031	67.856	3.906
67.907	704.062	67.9071	207.396	67.9071	108.229	67.907	3.177
67.957	703.906	67.9577	208.437	67.9577	108.177	67.957	3.542
68.008	703.229	68.0084	209.219	68.0084	107.865	68.008	3.75
68.059	703.385	68.0591	207.604	68.0591	109.219	68.059	3.385
68.109	703.75	68.1098	208.49	68.1098	108.177	68.109	4.271
68.16	703.906	68.1605	208.073	68.1605	107.865	68.16	3.854
68.211	704.271	68.2112	209.115	68.2112	108.385	68.211	3.958
68.261	703.437	68.2619	207.865	68.2619	107.708	68.261	3.49
68.312	703.958	68.3126	208.333	68.3126	107.708	68.312	3.021
68.363	704.167	68.3633	207.604	68.3633	107.448	68.363	3.906
68.414	704.271	68.414	208.125	68.414	108.802	68.414	3.906
68.464	704.896	68.4646	207.552	68.4646	107.76	68.464	3.854
68.515	704.115	68.5153	207.708	68.5153	108.698	68.515	3.281
68.566	704.167	68.566	207.917	68.566	108.802	68.566	3.646
68.616	703.854	68.6167	209.115	68.6167	109.062	68.616	4.323
68.667	704.531	68.6674	207.604	68.6674	108.854	68.667	3.802
68.718	704.479	68.7181	207.187	68.7181	107.448	68.718	3.75
68.768	704.323	68.7688	207.24	68.7688	108.021	68.768	3.49
68.819	704.219	68.8195	208.281	68.8195	107.812	68.819	3.437
68.87	704.427	68.8702	207.552	68.8702	108.385	68.87	3.385
68.92	703.646	68.9209	207.292	68.9209	106.823	68.92	3.594
68.971	704.115	68.9716	207.552	68.9716	107.604	68.971	3.75
69.022	703.437	69.0222	208.802	69.0222	108.229	69.022	4.01
69.072	704.219	69.0729	207.917	69.0729	107.083	69.072	4.167
69.123	704.323	69.1236	208.073	69.1236	107.24	69.123	3.437
69.174	704.687	69.1743	207.396	69.1743	107.917	69.174	4.167
69.225	703.49	69.225	208.281	69.225	107.604	69.225	3.49
69.275	703.854	69.2757	207.656	69.2757	107.604	69.275	3.021
69.326	704.01	69.3264	208.49	69.3264	109.062	69.326	3.542
69.377	703.958	69.3771	207.656	69.3771	108.385	69.377	3.385
69.427	703.49	69.4278	207.5	69.4278	107.76	69.427	3.333
69.478	704.687	69.4785	206.719	69.4785	108.229	69.478	3.958
69.529	703.958	69.5292	208.542	69.5292	108.125	69.529	4.375
69.579	704.219	69.5798	207.031	69.5798	108.385	69.579	3.802
69.63	703.854	69.6305	207.083	69.6305	108.49	69.63	3.854
69.681	703.75	69.6812	207.708	69.6812	108.021	69.681	3.177
69.731	704.271	69.7319	208.125	69.7319	108.542	69.731	3.333
69.782	703.958	69.7826	207.917	69.7826	108.073	69.782	3.646
69.833	704.271	69.8333	207.865	69.8333	107.76	69.833	3.385
69.884	703.906	69.884	209.219	69.884	107.552	69.884	3.073
69.934	703.49	69.9347	208.021	69.9347	107.187	69.934	3.49
69.985	703.75	69.9854	207.5	69.9854	108.958	69.985	3.75
70.036	704.583	70.0361	207.396	70.0361	107.708	70.036	3.281
70.086	704.375	70.0867	207.708	70.0867	107.969	70.086	3.281
70.137	704.167	70.1374	207.708	70.1374	107.708	70.137	3.177
70.188	704.01	70.1881	207.656	70.1881	107.187	70.188	3.698
70.238	703.437	70.2388	207.083	70.2388	108.073	70.238	2.812
70.289	704.427	70.2895	208.437	70.2895	108.073	70.289	2.604
70.34	704.219	70.3402	207.24	70.3402	108.281	70.34	3.594
70.39	704.219	70.3909	207.344	70.3909	107.083	70.39	3.073
70.441	703.125	70.4416	207.552	70.4416	108.125	70.441	3.802
70.492	704.167	70.4923	207.448	70.4923	107.708	70.492	4.01
70.543	704.062	70.543	207.292	70.543	109.479	70.543	4.323
70.593	703.958	70.5937	208.177	70.5937	107.552	70.593	2.708
70.644	703.333	70.6443	207.604	70.6443	108.177	70.644	3.49
70.695	703.802	70.695	208.177	70.695	108.49	70.695	3.073
70.745	703.75	70.7457	208.906	70.7457	107.344	70.745	3.49
70.796	703.594	70.7964	208.542	70.7964	107.396	70.796	3.021
70.847	704.167	70.8471	207.083	70.8471	108.177	70.847	3.333
70.897	704.635	70.8978	207.656	70.8978	107.552	70.897	3.125
70.948	703.906	70.9485	207.552	70.9485	107.969	70.948	2.708
70.999	704.062	70.9992	207.292	70.9992	108.125	70.999	3.177
71.049	703.958	71.0499	207.187	71.0499	107.292	71.049	3.385
71.1	704.635	71.1006	207.448	71.1006	107.448	71.1	3.802
71.151	704.792	71.1513	207.396	71.1513	107.604	71.151	3.594
71.201	704.01	71.2019	207.552	71.2019	108.75	71.201	3.698
71.252	703.646	71.2526	208.281	71.2526	107.656	71.252	3.281
71.303	703.49	71.3033	208.125	71.3033	107.917	71.303	2.865
71.354	703.854	71.354	208.281	71.354	106.771	71.354	3.125
71.404	704.323	71.4047	207.604	71.4047	107.187	71.404	3.698
71.455	704.062	71.4554	207.292	71.4554	107.552	71.455	4.01
71.506	704.115	71.5061	207.917	71.5061	107.24	71.506	3.958
71.556	703.125	71.5568	208.073	71.5568	108.021	71.556	3.906
71.607	703.021	71.6075	207.552	71.6075	108.437	71.607	3.698
71.658	704.375	71.6582	207.448	71.6582	107.24	71.658	3.594
71.708	704.375	71.7088	207.396	71.7088	106.979	71.708	3.229
71.759	704.062	71.7595	207.76	71.7595	107.396	71.759	3.073
71.81	703.125	71.8102	208.385	71.8102	108.594	71.81	3.49
71.86	703.802	71.8609	207.552	71.8609	107.24	71.86	4.167
71.911	704.01	71.9116	207.031	71.9116	107.448	71.911	3.646
71.962	703.281	71.9623	206.927	71.9623	106.927	71.962	3.385
72.013	703.854	72.013	208.385	72.013	107.812	72.013	4.219
72.063	703.49	72.0637	207.344	72.0637	107.76	72.063	3.229
72.114	703.333	72.1144	207.5	72.1144	106.927	72.114	3.385
72.165	704.01	72.1651	206.823	72.1651	107.812	72.165	3.646
72.215	703.49	72.2158	207.292	72.2158	106.979	72.215	2.917
72.266	703.021	72.2664	207.083	72.2664	108.281	72.266	3.125
72.317	703.333	72.3171	208.229	72.3171	107.448	72.317	3.49
72.367	703.75	72.3678	207.917	72.3678	108.073	72.367	3.646
72.418	703.49	72.4185	208.281	72.4185	108.854	72.418	2.969
72.469	703.854	72.4692	206.51	72.4692	106.406	72.469	3.281
72.519	703.802	72.5199	206.823	72.5199	106.823	72.519	3.437
72.57	703.594	72.5706	207.292	72.5706	107.031	72.57	3.646
72.621	703.854	72.6213	206.875	72.6213	107.135	72.621	3.75
72.672	703.75	72.672	207.812	72.672	107.969	72.672	3.646
72.722	703.281	72.7227	207.969	72.7227	107.552	72.722	3.385
72.773	703.333	72.7734	207.812	72.7734	107.865	72.773	2.708
72.824	703.854	72.824	207.344	72.824	108.177	72.824	3.854
72.874	703.021	72.8747	208.281	72.8747	107.135	72.874	3.385
72.925	704.323	72.9254	208.385	72.9254	106.25	72.925	3.75
72.976	703.49	72.9761	207.604	72.9761	107.083	72.976	3.229
73.026	704.115	73.0268	207.865	73.0268	107.604	73.026	3.594
73.077	703.49	73.0775	206.927	73.0775	107.5	73.077	3.281
73.128	703.698	73.1282	206.458	73.1282	107.76	73.128	3.646
73.178	703.333	73.1789	207.292	73.1789	106.719	73.178	3.802
73.229	703.021	73.2296	207.135	73.2296	108.021	73.229	3.177
73.28	703.698	73.2803	208.333	73.2803	109.01	73.28	3.385
73.33	703.854	73.3309	206.719	73.3309	107.76	73.33	3.333
73.381	702.708	73.3816	207.708	73.3816	107.76	73.381	2.812
73.432	703.802	73.4323	206.458	73.4323	106.823	73.432	3.333
73.483	703.437	73.483	207.552	73.483	107.5	73.483	3.177
73.533	703.854	73.5337	207.135	73.5337	107.448	73.533	3.542
73.584	703.021	73.5844	207.24	73.5844	106.979	73.584	3.281
73.635	703.594	73.6351	208.229	73.6351	107.969	73.635	3.646
73.685	703.281	73.6858	207.865	73.6858	107.396	73.685	3.125
73.736	703.281	73.7365	207.031	73.7365	108.125	73.736	3.229
73.787	703.542	73.7872	207.865	73.7872	107.656	73.787	3.229
73.837	703.073	73.8379	206.51	73.8379	107.396	73.837	2.812
73.888	703.802	73.8885	207.292	73.8885	107.187	73.888	3.75
73.939	703.958	73.9392	207.344	73.9392	107.708	73.939	3.802
73.989	703.125	73.9899	208.177	73.9899	107.187	73.989	3.594
74.04	703.542	74.0406	207.187	74.0406	106.25	74.04	3.646
74.091	703.385	74.0913	207.344	74.0913	107.917	74.091	2.917
74.142	703.385	74.142	206.719	74.142	107.969	74.142	3.542
74.192	703.177	74.1927	206.927	74.1927	106.771	74.192	3.177
74.243	703.177	74.2434	207.292	74.2434	108.698	74.243	3.594
74.294	703.333	74.2941	208.698	74.2941	107.708	74.294	3.49
74.344	703.906	74.3448	206.042	74.3448	108.125	74.344	3.177
74.395	703.854	74.3955	208.073	74.3955	108.021	74.395	3.542
74.446	704.062	74.4461	208.073	74.4461	107.292	74.446	3.75
74.496	703.125	74.4968	207.604	74.4968	107.812	74.496	2.656
74.547	704.062	74.5475	206.771	74.5475	108.177	74.547	3.75
74.598	703.75	74.5982	207.708	74.5982	107.292	74.598	3.385
74.648	702.865	74.6489	207.552	74.6489	107.865	74.648	3.542
74.699	702.5	74.6996	207.604	74.6996	106.771	74.699	3.594
74.75	702.865	74.7503	207.292	74.7503	106.302	74.75	3.073
74.801	703.437	74.801	207.24	74.801	107.448	74.801	3.125
74.851	703.854	74.8517	207.865	74.8517	108.698	74.851	3.177
74.902	703.073	74.9024	208.542	74.9024	106.51	74.902	3.698
74.953	703.073	74.953	207.344	74.953	108.229	74.953	3.073
75.003	703.906	75.0037	207.552	75.0037	108.073	75.003	3.177
75.054	704.219	75.0544	207.292	75.0544	107.083	75.054	2.917
75.105	703.75	75.1051	208.073	75.1051	107.76	75.105	3.229
75.155	703.177	75.1558	207.24	75.1558	108.177	75.155	2.865
75.206	704.062	75.2065	206.771	75.2065	107.656	75.206	3.333
75.257	703.802	75.2572	207.292	75.2572	107.187	75.257	4.167
75.307	703.385	75.3079	206.823	75.3079	107.344	75.307	3.542
75.358	703.281	75.3586	207.396	75.3586	108.073	75.358	2.5
75.409	703.073	75.4093	206.875	75.4093	108.073	75.409	3.125
75.46	703.281	75.46	207.604	75.46	107.396	75.46	3.49
75.51	703.177	75.5106	207.76	75.5106	107.552	75.51	3.281
75.561	704.167	75.5613	206.562	75.5613	109.062	75.561	3.333
75.612	703.906	75.612	208.437	75.612	108.177	75.612	3.333
75.662	702.812	75.6627	206.927	75.6627	108.385	75.662	2.76
75.713	703.906	75.7134	208.021	75.7134	107.24	75.713	3.125
75.764	703.073	75.7641	207.396	75.7641	107.135	75.764	3.542
75.814	702.656	75.8148	207.552	75.8148	108.958	75.814	3.542
75.865	703.802	75.8655	206.615	75.8655	106.719	75.865	3.333
75.916	703.333	75.9162	208.281	75.9162	107.812	75.916	3.385
75.966	703.646	75.9669	207.031	75.9669	108.229	75.966	3.125
76.017	703.385	76.0175	207.708	76.0175	108.437	76.017	3.385
76.068	703.646	76.0682	207.135	76.0682	107.031	76.068	3.542
76.118	703.802	76.1189	207.187	76.1189	107.5	76.118	4.062
76.169	702.76	76.1696	207.604	76.1696	108.333	76.169	3.177
76.22	703.698	76.2203	207.812	76.2203	106.302	76.22	3.542
76.271	704.115	76.271	207.187	76.271	108.281	76.271	2.552
76.321	703.125	76.3217	207.969	76.3217	108.437	76.321	3.698
76.372	703.229	76.3724	207.969	76.3724	108.437	76.372	3.385
76.423	703.698	76.4231	207.656	76.4231	108.594	76.423	3.75
76.473	703.646	76.4738	206.406	76.4738	107.812	76.473	3.698
76.524	705.104	76.5245	208.385	76.5245	108.646	76.524	3.437
76.575	704.219	76.5751	207.917	76.5751	108.958	76.575	4.115
76.625	705	76.6258	209.167	76.6258	108.75	76.625	3.906
76.676	704.74	76.6765	208.75	76.6765	109.167	76.676	4.792
76.727	705.573	76.7272	209.271	76.7272	108.281	76.727	4.219
76.777	705.833	76.7779	209.687	76.7779	108.542	76.777	4.74
76.828	705.625	76.8286	210.729	76.8286	109.531	76.828	4.271
76.879	707.187	76.8793	210.781	76.8793	109.323	76.879	4.583
76.93	707.708	76.93	210.521	76.93	110.312	76.93	5.156
76.98	707.656	76.9807	210.104	76.9807	110.833	76.98	4.74
77.031	708.125	77.0314	210.312	77.0314	110.677	77.031	5.156
77.082	709.323	77.0821	210.521	77.0821	109.479	77.082	5.677
77.132	707.396	77.1327	212.031	77.1327	111.979	77.132	5.104
77.183	708.542	77.1834	212.135	77.1834	111.823	77.183	5.208
77.234	708.75	77.2341	213.281	77.2341	111.042	77.234	5.26
77.284	708.177	77.2848	211.615	77.2848	112.656	77.284	5.729
77.335	707.969	77.3355	213.333	77.3355	110.26	77.335	5.312
77.386	706.719	77.3862	212.448	77.3862	111.875	77.386	5.208
77.436	706.406	77.4369	210.99	77.4369	111.823	77.436	4.375
77.487	705.937	77.4876	212.969	77.4876	111.875	77.487	4.375
77.538	705.99	77.5383	212.917	77.5383	112.344	77.538	4.635
77.589	704.427	77.589	212.187	77.589	112.396	77.589	3.229
77.639	705.052	77.6396	212.344	77.6396	112.135	77.639	3.333
77.69	704.115	77.6903	212.604	77.6903	111.406	77.69	3.437
77.741	703.542	77.741	212.5	77.741	109.948	77.741	2.812
77.791	704.219	77.7917	210	77.7917	110	77.791	3.021
77.842	703.281	77.8424	209.271	77.8424	109.948	77.842	3.125
77.893	703.073	77.8931	209.062	77.8931	109.427	77.893	3.854
77.943	703.49	77.9438	209.167	77.9438	109.062	77.943	2.604
77.994	704.323	77.9945	208.177	77.9945	109.01	77.994	2.708
78.045	703.646	78.0452	208.854	78.0452	109.844	78.045	2.448
78.095	703.281	78.0959	209.896	78.0959	108.073	78.095	4.115
78.146	703.177	78.1466	208.958	78.1466	107.344	78.146	4.01
78.197	703.437	78.1972	208.437	78.1972	107.604	78.197	3.073
78.247	703.333	78.2479	208.073	78.2479	108.958	78.247	3.698
78.298	703.49	78.2986	207.031	78.2986	108.958	78.298	2.656
78.349	703.281	78.3493	208.021	78.3493	107.656	78.349	3.437
78.4	703.073	78.4	207.865	78.4	107.708	78.4	2.865
78.45	703.385	78.4507	209.062	78.4507	108.333	78.45	3.49
78.501	703.021	78.5014	206.302	78.5014	107.917	78.501	3.125
78.552	703.75	78.5521	208.229	78.5521	108.802	78.552	3.333
78.602	703.333	78.6028	208.49	78.6028	108.021	78.602	3.594
78.653	704.01	78.6535	207.969	78.6535	107.656	78.653	3.698
78.704	703.49	78.7042	207.656	78.7042	107.865	78.704	3.229
78.754	703.177	78.7548	207.76	78.7548	107.969	78.754	2.812
78.805	703.437	78.8055	207.604	78.8055	107.604	78.805	2.969
78.856	702.76	78.8562	207.396	78.8562	108.073	78.856	2.969
78.906	703.281	78.9069	208.333	78.9069	107.292	78.906	2.708
78.957	703.698	78.9576	208.698	78.9576	108.594	78.957	3.073
79.008	702.969	79.0083	208.437	79.0083	107.812	79.008	3.646
79.059	703.646	79.059	208.385	79.059	108.646	79.059	3.594
79.109	702.604	79.1097	208.906	79.1097	107.969	79.109	4.271
79.16	703.385	79.1604	207.812	79.1604	107.969	79.16	2.812
79.211	703.594	79.2111	208.698	79.2111	107.812	79.211	3.542
79.261	703.594	79.2617	207.969	79.2617	108.021	79.261	3.49
79.312	703.958	79.3124	207.865	79.3124	108.385	79.312	3.698
79.363	703.385	79.3631	207.5	79.3631	108.698	79.363	3.021
79.413	702.344	79.4138	207.552	79.4138	106.979	79.413	3.281
79.464	703.177	79.4645	209.167	79.4645	107.083	79.464	3.125
79.515	703.385	79.5152	207.135	79.5152	107.708	79.515	3.542
79.565	703.437	79.5659	207.083	79.5659	108.437	79.565	3.021
79.616	703.281	79.6166	207.552	79.6166	107.396	79.616	2.708
79.667	702.865	79.6673	207.917	79.6673	107.812	79.667	3.073
79.718	703.854	79.718	207.552	79.718	107.604	79.718	3.333
79.768	704.271	79.7687	208.437	79.7687	108.333	79.768	3.646
79.819	702.917	79.8193	208.49	79.8193	108.073	79.819	3.125
79.87	703.021	79.87	207.812	79.87	107.292	79.87	3.594
79.92	702.865	79.9207	207.76	79.9207	107.656	79.92	2.865
79.971	703.906	79.9714	207.292	79.9714	108.333	79.971	3.802
80.022	704.115	80.0221	207.656	80.0221	108.49	80.022	2.448
80.072	703.594	80.0728	206.823	80.0728	107.135	80.072	4.062
80.123	703.49	80.1235	208.229	80.1235	108.698	80.123	3.229
80.174	704.01	80.1742	208.073	80.1742	108.177	80.174	2.604
80.224	703.49	80.2249	208.385	80.2249	108.073	80.224	2.969
80.275	703.333	80.2756	207.344	80.2756	106.979	80.275	3.542
80.326	704.062	80.3263	208.698	80.3263	109.062	80.326	2.552
80.376	703.437	80.3769	207.969	80.3769	107.448	80.376	2.76
80.427	703.021	80.4276	208.646	80.4276	107.5	80.427	3.698
80.478	703.229	80.4783	207.812	80.4783	107.5	80.478	3.854
80.529	703.385	80.529	207.969	80.529	108.49	80.529	3.281
80.579	703.542	80.5797	207.135	80.5797	108.75	80.579	2.604
80.63	703.594	80.6304	208.229	80.6304	106.823	80.63	2.969
80.681	702.812	80.6811	208.542	80.6811	108.177	80.681	3.49
80.731	703.177	80.7318	208.177	80.7318	108.021	80.731	2.917
80.782	703.594	80.7825	206.927	80.7825	107.604	80.782	3.333
80.833	703.125	80.8332	207.969	80.8332	107.187	80.833	3.177
80.883	702.708	80.8838	207.656	80.8838	107.969	80.883	3.281
80.934	703.594	80.9345	207.865	80.9345	108.958	80.934	2.76
80.985	704.115	80.9852	207.76	80.9852	108.542	80.985	4.01
81.035	703.021	81.0359	207.76	81.0359	107.812	81.035	3.177
81.086	703.646	81.0866	208.698	81.0866	107.24	81.086	2.604
81.137	702.865	81.1373	207.708	81.1373	107.344	81.137	3.542
81.188	703.333	81.188	207.812	81.188	107.292	81.188	3.281
81.238	702.865	81.2387	208.177	81.2387	108.125	81.238	2.76
81.289	703.542	81.2894	207.656	81.2894	108.542	81.289	2.5
81.34	703.229	81.3401	208.021	81.3401	107.187	81.34	3.125
81.39	703.542	81.3908	208.437	81.3908	107.969	81.39	3.542
81.441	702.865	81.4414	207.604	81.4414	106.615	81.441	2.76
81.492	702.969	81.4921	208.333	81.4921	108.49	81.492	2.969
81.542	703.75	81.5428	208.073	81.5428	108.333	81.542	3.594
81.593	703.646	81.5935	208.385	81.5935	108.333	81.593	3.177
81.644	703.49	81.6442	208.333	81.6442	108.802	81.644	2.865
81.694	702.708	81.6949	208.437	81.6949	109.479	81.694	2.708
81.745	703.125	81.7456	207.969	81.7456	109.062	81.745	3.542
81.796	702.604	81.7963	209.375	81.7963	108.594	81.796	3.542
81.847	703.802	81.847	207.5	81.847	107.865	81.847	3.385
81.897	703.958	81.8977	208.073	81.8977	107.812	81.897	4.062
81.948	703.073	81.9484	208.281	81.9484	109.635	81.948	3.906
81.999	703.49	81.999	208.125	81.999	108.437	81.999	3.125
82.049	703.646	82.0497	207.292	82.0497	107.969	82.049	3.542
82.1	703.333	82.1004	208.073	82.1004	108.958	82.1	3.385
82.151	702.865	82.1511	210.104	82.1511	108.49	82.151	3.125
82.201	703.229	82.2018	209.583	82.2018	109.271	82.201	3.385
82.252	704.062	82.2525	208.958	82.2525	108.906	82.252	3.75
82.303	703.229	82.3032	209.479	82.3032	108.594	82.303	4.01
82.353	704.01	82.3539	209.323	82.3539	109.687	82.353	3.281
82.404	703.75	82.4046	208.281	82.4046	109.115	82.404	3.229
82.455	704.01	82.4553	209.687	82.4553	110.26	82.455	3.698
82.505	704.531	82.5059	210.104	82.5059	108.281	82.505	3.802
82.556	704.635	82.5566	210.417	82.5566	109.323	82.556	3.333
82.607	704.792	82.6073	209.062	82.6073	110.937	82.607	3.75
82.658	704.792	82.658	208.854	82.658	109.167	82.658	3.906
82.708	705.052	82.7087	209.844	82.7087	111.615	82.708	3.437
82.759	705.365	82.7594	210.521	82.7594	110.469	82.759	4.531
82.81	705.156	82.8101	210.937	82.8101	109.115	82.81	4.323
82.86	706.198	82.8608	210.833	82.8608	110.104	82.86	4.792
82.911	706.042	82.9115	211.615	82.9115	110.104	82.911	4.01
82.962	707.24	82.9622	211.719	82.9622	110.885	82.962	5
83.012	706.667	83.0129	211.875	83.0129	111.042	83.012	4.583
83.063	707.917	83.0635	212.812	83.0635	112.396	83.063	4.792
83.114	709.271	83.1142	211.927	83.1142	111.094	83.114	4.219
83.164	707.865	83.1649	211.146	83.1649	110.937	83.164	3.698
83.215	707.812	83.2156	212.552	83.2156	109.479	83.215	4.167
83.266	708.958	83.2663	211.875	83.2663	109.948	83.266	4.687
83.317	708.177	83.317	213.594	83.317	111.562	83.317	4.531
83.367	707.5	83.3677	210.781	83.3677	112.135	83.367	4.062
83.418	707.708	83.4184	212.917	83.4184	112.24	83.418	4.01
83.469	707.135	83.4691	212.24	83.4691	112.292	83.469	3.854
83.519	706.354	83.5198	211.51	83.5198	111.927	83.519	3.646
83.57	706.667	83.5705	212.448	83.5705	111.875	83.57	4.219
83.621	704.844	83.6211	211.51	83.6211	110.937	83.621	3.958
83.671	705.677	83.6718	212.031	83.6718	111.042	83.671	4.323
83.722	704.062	83.7225	211.302	83.7225	111.458	83.722	3.646
83.773	704.479	83.7732	213.125	83.7732	109.948	83.773	3.177
83.823	704.115	83.8239	212.396	83.8239	111.823	83.823	4.01
83.874	704.635	83.8746	212.969	83.8746	110.677	83.874	3.021
83.925	704.219	83.9253	211.51	83.9253	111.094	83.925	3.542
83.976	703.958	83.976	210.208	83.976	109.896	83.976	3.281
84.026	703.073	84.0267	211.094	84.0267	111.302	84.026	3.229
84.077	704.062	84.0774	211.458	84.0774	108.437	84.077	3.646
84.128	703.49	84.128	211.719	84.128	109.635	84.128	3.281
84.178	703.385	84.1787	209.74	84.1787	109.115	84.178	2.865
84.229	703.906	84.2294	210.937	84.2294	110	84.229	2.812
84.28	703.698	84.2801	210.365	84.2801	109.375	84.28	3.75
84.33	703.906	84.3308	210.104	84.3308	109.01	84.33	3.802
84.381	703.073	84.3815	209.271	84.3815	108.854	84.381	3.646
84.432	703.229	84.4322	209.01	84.4322	109.167	84.432	2.917
84.482	704.323	84.4829	209.167	84.4829	109.583	84.482	3.594
84.533	703.49	84.5336	208.333	84.5336	108.646	84.533	3.542
84.584	704.375	84.5843	208.229	84.5843	109.844	84.584	2.344
84.635	703.281	84.635	208.385	84.635	108.073	84.635	4.01
84.685	704.062	84.6856	209.167	84.6856	109.271	84.685	3.594
84.736	704.167	84.7363	208.906	84.7363	109.219	84.736	3.594
84.787	703.437	84.787	208.073	84.787	108.437	84.787	3.333
84.837	703.333	84.8377	208.281	84.8377	108.542	84.837	2.708
84.888	704.792	84.8884	207.656	84.8884	110.104	84.888	2.969
84.939	703.437	84.9391	208.542	84.9391	108.281	84.939	3.125
84.989	704.271	84.9898	208.854	84.9898	108.802	84.989	2.656
85.04	703.542	85.0405	207.604	85.0405	109.062	85.04	2.917
85.091	704.115	85.0912	208.177	85.0912	107.5	85.091	3.125
85.141	704.167	85.1419	208.229	85.1419	108.281	85.141	3.229
85.192	703.698	85.1926	208.385	85.1926	108.229	85.192	3.021
85.243	703.906	85.2432	209.219	85.2432	107.917	85.243	2.865
85.293	703.229	85.2939	208.646	85.2939	109.062	85.293	3.542
85.344	703.646	85.3446	209.635	85.3446	108.646	85.344	2.24
85.395	703.281	85.3953	208.49	85.3953	108.021	85.395	2.917
85.446	703.906	85.446	209.062	85.446	107.5	85.446	2.031
85.496	704.427	85.4967	209.323	85.4967	108.698	85.496	2.552
85.547	703.437	85.5474	209.167	85.5474	107.604	85.547	2.812
85.598	702.969	85.5981	209.375	85.5981	106.875	85.598	2.969
85.648	703.958	85.6488	208.958	85.6488	108.542	85.648	2.969
85.699	703.594	85.6995	207.76	85.6995	108.906	85.699	2.187
85.75	702.969	85.7501	209.062	85.7501	108.75	85.75	2.708
85.8	702.76	85.8008	209.375	85.8008	108.646	85.8	2.5
85.851	703.177	85.8515	208.958	85.8515	107.396	85.851	2.604
85.902	703.646	85.9022	208.698	85.9022	108.281	85.902	2.24
85.952	703.958	85.9529	207.552	85.9529	108.385	85.952	3.49
86.003	704.167	86.0036	208.49	86.0036	108.437	86.003	3.177
86.054	703.854	86.0543	208.698	86.0543	108.177	86.054	3.125
86.105	703.958	86.105	208.073	86.105	108.594	86.105	2.969
86.155	704.375	86.1557	208.229	86.1557	110	86.155	2.812
86.206	703.646	86.2064	209.948	86.2064	108.073	86.206	2.031
86.257	704.375	86.2571	208.646	86.2571	108.75	86.257	3.229
86.307	704.375	86.3077	209.479	86.3077	107.865	86.307	3.437
86.358	703.594	86.3584	210	86.3584	109.635	86.358	2.5
86.409	703.385	86.4091	209.687	86.4091	108.75	86.409	3.125
86.459	704.01	86.4598	210.365	86.4598	108.802	86.459	3.177
86.51	703.958	86.5105	209.479	86.5105	108.073	86.51	3.021
86.561	705	86.5612	209.115	86.5612	108.229	86.561	2.969
86.611	704.896	86.6119	210	86.6119	109.948	86.611	2.552
86.662	704.01	86.6626	211.146	86.6626	109.167	86.662	2.917
86.713	704.323	86.7133	209.271	86.7133	109.271	86.713	2.5
86.764	703.385	86.764	208.333	86.764	107.552	86.764	2.396
86.814	705	86.8147	209.687	86.8147	109.375	86.814	3.229
86.865	704.219	86.8653	209.167	86.8653	108.281	86.865	3.125
86.916	704.167	86.916	210.26	86.916	109.219	86.916	1.823
86.966	704.427	86.9667	210.677	86.9667	108.229	86.966	2.76
87.017	703.021	87.0174	209.115	87.0174	108.073	87.017	3.281
87.068	703.542	87.0681	208.698	87.0681	109.74	87.068	3.333
87.118	703.906	87.1188	209.271	87.1188	107.812	87.118	2.656
87.169	703.646	87.1695	209.062	87.1695	109.896	87.169	2.031
87.22	702.76	87.2202	209.115	87.2202	107.552	87.22	2.292
87.27	703.125	87.2709	207.656	87.2709	108.281	87.27	2.708
87.321	703.073	87.3216	209.323	87.3216	108.125	87.321	2.76
87.372	703.177	87.3722	210	87.3722	107.917	87.372	2.604
87.422	703.229	87.4229	208.594	87.4229	107.656	87.422	2.5
87.473	703.281	87.4736	208.646	87.4736	109.427	87.473	2.604
87.524	702.187	87.5243	209.531	87.5243	108.125	87.524	2.76
87.575	702.708	87.575	207.708	87.575	108.542	87.575	3.49
87.625	703.281	87.6257	208.594	87.6257	107.24	87.625	2.917
87.676	702.76	87.6764	207.344	87.6764	107.812	87.676	2.396
87.727	702.812	87.7271	207.5	87.7271	106.458	87.727	2.292
87.777	703.073	87.7778	207.135	87.7778	107.292	87.777	2.135
87.828	702.76	87.8285	207.604	87.8285	108.385	87.828	2.76
87.879	702.448	87.8792	208.281	87.8792	107.552	87.879	2.187
87.929	702.552	87.9298	208.333	87.9298	107.812	87.929	3.229
87.98	701.823	87.9805	206.979	87.9805	107.604	87.98	2.604
88.031	701.823	88.0312	208.229	88.0312	107.552	88.031	1.927
88.081	701.979	88.0819	208.437	88.0819	107.76	88.081	2.604
88.132	702.448	88.1326	207.552	88.1326	108.177	88.132	2.5
88.183	702.5	88.1833	208.229	88.1833	107.917	88.183	1.979
88.234	702.969	88.234	207.969	88.234	107.969	88.234	2.656
88.284	702.969	88.2847	207.24	88.2847	108.125	88.284	2.344
88.335	702.708	88.3354	207.5	88.3354	108.49	88.335	2.5
88.386	703.073	88.3861	207.917	88.3861	108.49	88.386	2.24
88.436	702.708	88.4368	207.135	88.4368	107.083	88.436	2.604
88.487	702.865	88.4874	207.135	88.4874	107.448	88.487	3.281
88.538	702.344	88.5381	207.917	88.5381	107.708	88.538	2.969
88.588	702.656	88.5888	208.021	88.5888	106.51	88.588	2.917
88.639	703.437	88.6395	207.083	88.6395	108.177	88.639	2.344
88.69	703.073	88.6902	208.437	88.6902	108.021	88.69	3.281
88.74	702.396	88.7409	207.76	88.7409	107.135	88.74	2.448
88.791	702.5	88.7916	206.667	88.7916	108.021	88.791	2.604
88.842	703.229	88.8423	206.927	88.8423	107.344	88.842	3.021
88.893	703.542	88.893	207.083	88.893	108.385	88.893	2.187
88.943	702.292	88.9437	207.812	88.9437	106.25	88.943	2.604
88.994	702.396	88.9943	207.344	88.9943	107.135	88.994	2.448
89.045	703.073	89.045	207.708	89.045	107.917	89.045	2.552
89.095	702.5	89.0957	207.292	89.0957	107.135	89.095	1.979
89.146	702.969	89.1464	207.292	89.1464	107.5	89.146	2.5
89.197	702.708	89.1971	206.615	89.1971	107.812	89.197	2.865
89.247	703.073	89.2478	207.552	89.2478	106.875	89.247	2.24
89.298	702.604	89.2985	206.198	89.2985	107.396	89.298	2.292
89.349	702.76	89.3492	207.083	89.3492	107.24	89.349	2.5
89.399	702.865	89.3999	207.552	89.3999	106.458	89.399	2.135
89.45	703.385	89.4506	207.5	89.4506	106.875	89.45	2.865
89.501	702.812	89.5013	207.76	89.5013	107.292	89.501	2.448
89.551	702.031	89.5519	207.396	89.5519	108.281	89.551	2.448
89.602	701.979	89.6026	207.135	89.6026	107.5	89.602	3.073
89.653	702.292	89.6533	208.229	89.6533	107.031	89.653	2.76
89.704	702.031	89.704	207.969	89.704	107.448	89.704	2.812
89.754	702.5	89.7547	207.656	89.7547	107.187	89.754	2.135
89.805	703.021	89.8054	206.979	89.8054	107.969	89.805	2.292
89.856	702.865	89.8561	206.875	89.8561	106.51	89.856	2.187
89.906	702.5	89.9068	206.458	89.9068	107.448	89.906	2.448
89.957	702.031	89.9575	208.333	89.9575	106.771	89.957	2.5
90.008	702.656	90.0082	206.979	90.0082	106.979	90.008	2.865
90.058	702.344	90.0588	208.802	90.0588	107.865	90.058	2.708
90.109	702.656	90.1095	207.396	90.1095	106.198	90.109	2.396
90.16	702.24	90.1602	207.24	90.1602	107.187	90.16	2.083
90.21	701.823	90.2109	206.875	90.2109	107.865	90.21	2.135
90.261	702.135	90.2616	207.656	90.2616	108.177	90.261	2.292
90.312	702.865	90.3123	206.979	90.3123	107.187	90.312	2.448
90.363	703.437	90.363	207.865	90.363	106.927	90.363	2.083
90.413	702.552	90.4137	207.24	90.4137	107.448	90.413	2.656
90.464	702.083	90.4644	206.458	90.4644	107.24	90.464	1.979
90.515	702.5	90.5151	207.031	90.5151	107.135	90.515	2.604
90.565	702.656	90.5658	207.083	90.5658	107.083	90.565	2.76
90.616	702.083	90.6164	207.135	90.6164	106.667	90.616	2.24
90.667	703.125	90.6671	207.604	90.6671	106.823	90.667	2.396
90.717	702.187	90.7178	208.177	90.7178	106.875	90.717	2.604
90.768	702.24	90.7685	207.292	90.7685	106.719	90.768	2.552
90.819	702.135	90.8192	207.448	90.8192	107.083	90.819	2.083
90.869	702.187	90.8699	207.24	90.8699	107.083	90.869	1.979
90.92	702.187	90.9206	207.292	90.9206	107.76	90.92	2.135
90.971	702.5	90.9713	207.552	90.9713	106.562	90.971	1.927
91.022	702.135	91.022	207.083	91.022	106.771	91.022	2.604
91.072	702.708	91.0727	207.604	91.0727	106.927	91.072	2.031
91.123	703.177	91.1234	207.969	91.1234	106.979	91.123	1.979
91.174	702.292	91.174	207.5	91.174	107.448	91.174	2.083
91.224	702.5	91.2247	206.458	91.2247	107.344	91.224	2.708
91.275	701.823	91.2754	207.448	91.2754	108.594	91.275	2.344
91.326	702.083	91.3261	206.719	91.3261	108.021	91.326	2.656
91.376	701.719	91.3768	207.656	91.3768	107.24	91.376	2.24
91.427	702.187	91.4275	207.135	91.4275	106.823	91.427	2.344
91.478	702.5	91.4782	206.875	91.4782	106.979	91.478	2.448
91.528	702.552	91.5289	207.031	91.5289	106.667	91.528	2.083
91.579	702.031	91.5796	208.021	91.5796	106.719	91.579	2.083
91.63	702.865	91.6303	207.083	91.6303	107.76	91.63	1.875
91.68	702.396	91.6809	207.24	91.6809	106.823	91.68	2.448
91.731	702.187	91.7316	206.823	91.7316	106.927	91.731	2.292
91.782	703.125	91.7823	206.823	91.7823	107.187	91.782	2.448
91.833	702.656	91.833	206.094	91.833	107.031	91.833	2.135
91.883	702.24	91.8837	206.667	91.8837	108.229	91.883	2.5
91.934	703.073	91.9344	207.76	91.9344	107.396	91.934	2.552
91.985	702.656	91.9851	207.552	91.9851	107.76	91.985	2.031
92.035	702.552	92.0358	207.031	92.0358	107.969	92.035	2.031
92.086	703.229	92.0865	205.521	92.0865	106.927	92.086	1.406
92.137	702.76	92.1372	206.979	92.1372	107.448	92.137	2.76
92.187	702.865	92.1879	207.344	92.1879	107.292	92.187	2.344
92.238	702.917	92.2385	208.698	92.2385	107.76	92.238	2.604
92.289	702.448	92.2892	207.187	92.2892	107.865	92.289	2.187
92.339	702.708	92.3399	208.177	92.3399	106.979	92.339	1.875
92.39	702.396	92.3906	208.229	92.3906	106.771	92.39	1.562
92.441	702.812	92.4413	206.667	92.4413	106.667	92.441	2.448
92.492	702.656	92.492	206.406	92.492	107.708	92.492	2.5
92.542	702.031	92.5427	207.448	92.5427	107.24	92.542	2.344
92.593	702.552	92.5934	206.771	92.5934	106.927	92.593	2.708
92.644	701.875	92.6441	208.229	92.6441	107.396	92.644	2.396
92.694	702.135	92.6948	208.125	92.6948	107.76	92.694	3.229
92.745	702.76	92.7455	207.656	92.7455	106.51	92.745	2.031
92.796	702.448	92.7961	207.24	92.7961	107.76	92.796	1.979
92.846	702.865	92.8468	208.333	92.8468	107.24	92.846	2.344
92.897	702.917	92.8975	207.448	92.8975	106.927	92.897	2.187
92.948	702.865	92.9482	207.812	92.9482	108.75	92.948	2.031
92.998	702.917	92.9989	207.396	92.9989	108.021	92.998	2.187
93.049	703.125	93.0496	207.865	93.0496	106.667	93.049	2.083
93.1	702.604	93.1003	207.396	93.1003	107.292	93.1	1.979
93.151	702.083	93.151	206.562	93.151	107.552	93.151	2.24
93.201	702.76	93.2017	207.135	93.2017	107.604	93.201	2.448
93.252	702.865	93.2524	207.969	93.2524	107.5	93.252	1.927
93.303	703.802	93.303	207.76	93.303	106.615	93.303	2.812
93.353	703.229	93.3537	206.823	93.3537	106.406	93.353	2.292
93.404	702.396	93.4044	207.292	93.4044	107.187	93.404	2.865
93.455	701.667	93.4551	206.771	93.4551	107.5	93.455	2.187
93.505	702.708	93.5058	207.448	93.5058	106.927	93.505	2.5
93.556	702.969	93.5565	207.552	93.5565	107.24	93.556	2.396
93.607	702.344	93.6072	208.021	93.6072	107.135	93.607	2.604
93.657	702.656	93.6579	206.615	93.6579	107.292	93.657	2.396
93.708	702.865	93.7086	207.917	93.7086	107.656	93.708	3.073
93.759	703.229	93.7593	208.854	93.7593	107.031	93.759	1.927
93.81	701.927	93.81	207.448	93.81	107.552	93.81	2.448
93.86	703.229	93.8606	206.979	93.8606	107.552	93.86	2.76
93.911	703.333	93.9113	207.396	93.9113	108.281	93.911	1.927
93.962	702.917	93.962	206.771	93.962	107.187	93.962	2.083
94.012	702.344	94.0127	206.979	94.0127	107.24	94.012	1.979
94.063	702.656	94.0634	207.187	94.0634	107.604	94.063	2.865
94.114	702.708	94.1141	207.292	94.1141	107.292	94.114	2.083
94.164	702.917	94.1648	206.615	94.1648	106.458	94.164	2.656
94.215	702.5	94.2155	207.656	94.2155	107.344	94.215	1.615
94.266	702.76	94.2662	206.719	94.2662	106.771	94.266	2.865
94.316	702.969	94.3169	206.719	94.3169	107.083	94.316	2.344
94.367	702.552	94.3676	206.719	94.3676	106.927	94.367	2.708
94.418	702.083	94.4182	207.5	94.4182	106.875	94.418	2.344
94.468	702.292	94.4689	206.562	94.4689	107.031	94.468	2.604
94.519	701.979	94.5196	207.552	94.5196	108.073	94.519	1.875
94.57	702.448	94.5703	207.552	94.5703	106.875	94.57	2.656
94.621	702.604	94.621	207.135	94.621	107.708	94.621	2.396
94.671	702.604	94.6717	207.396	94.6717	108.073	94.671	1.927
94.722	702.396	94.7224	207.135	94.7224	107.083	94.722	2.448
94.773	702.344	94.7731	206.927	94.7731	107.865	94.773	1.302
94.823	702.448	94.8238	207.448	94.8238	106.979	94.823	2.552
94.874	702.396	94.8745	206.875	94.8745	107.448	94.874	1.771
94.925	701.667	94.9251	208.281	94.9251	108.281	94.925	2.344
94.975	702.083	94.9758	206.979	94.9758	107.552	94.975	2.604
95.026	702.24	95.0265	206.771	95.0265	107.552	95.026	2.917
95.077	702.187	95.0772	207.344	95.0772	107.396	95.077	2.083
95.127	702.292	95.1279	207.396	95.1279	106.979	95.127	2.031
95.178	702.083	95.1786	206.823	95.1786	107.604	95.178	2.24
95.229	702.344	95.2293	206.771	95.2293	106.354	95.229	2.031
95.28	702.396	95.28	206.406	95.28	106.719	95.28	2.083
95.33	702.083	95.3307	206.094	95.3307	107.969	95.33	2.292
95.381	702.24	95.3814	206.667	95.3814	108.229	95.381	2.344
95.432	701.771	95.4321	206.198	95.4321	107.083	95.432	2.344
95.482	701.979	95.4827	206.719	95.4827	106.615	95.482	2.448
95.533	702.24	95.5334	206.094	95.5334	107.396	95.533	1.667
95.584	702.292	95.5841	207.552	95.5841	106.979	95.584	2.135
95.634	701.875	95.6348	206.719	95.6348	106.823	95.634	2.76
95.685	701.979	95.6855	207.083	95.6855	107.187	95.685	2.656
95.736	702.5	95.7362	207.396	95.7362	107.76	95.736	2.396
95.786	702.448	95.7869	207.448	95.7869	107.917	95.786	1.615
95.837	702.344	95.8376	207.552	95.8376	106.979	95.837	2.187
95.888	702.292	95.8883	206.458	95.8883	107.083	95.888	2.76
95.939	702.344	95.939	208.333	95.939	106.719	95.939	2.448
95.989	702.396	95.9897	206.615	95.9897	106.458	95.989	1.979
96.04	702.083	96.0403	207.24	96.0403	107.135	96.04	1.979
96.091	701.979	96.091	207.292	96.091	107.917	96.091	2.292
96.141	702.448	96.1417	206.562	96.1417	106.406	96.141	1.719
96.192	702.344	96.1924	207.24	96.1924	107.396	96.192	1.302
96.243	702.552	96.2431	206.406	96.2431	107.552	96.243	1.25
96.293	702.604	96.2938	206.458	96.2938	106.875	96.293	2.448
96.344	702.552	96.3445	207.135	96.3445	106.146	96.344	2.292
96.395	702.083	96.3952	206.667	96.3952	107.292	96.395	1.979
96.445	702.552	96.4459	207.5	96.4459	106.927	96.445	1.979
96.496	702.865	96.4966	207.083	96.4966	107.604	96.496	1.875
96.547	702.76	96.5472	207.448	96.5472	106.771	96.547	2.135
96.597	702.187	96.5979	207.24	96.5979	106.667	96.597	2.292
96.648	702.917	96.6486	208.073	96.6486	106.979	96.648	1.979
96.699	702.083	96.6993	207.396	96.6993	106.615	96.699	2.187
96.75	702.552	96.75	207.396	96.75	106.094	96.75	1.875
96.8	702.083	96.8007	207.24	96.8007	108.021	96.8	2.083
96.851	702.187	96.8514	207.5	96.8514	106.823	96.851	2.604
96.902	701.927	96.9021	205.677	96.9021	105.937	96.902	2.135
96.952	702.031	96.9528	206.562	96.9528	107.76	96.952	2.083
97.003	701.979	97.0035	206.823	97.0035	106.354	97.003	1.823
97.054	702.5	97.0542	207.24	97.0542	107.396	97.054	2.448
97.104	701.771	97.1048	207.135	97.1048	107.917	97.104	2.5
97.155	701.354	97.1555	206.146	97.1555	106.927	97.155	2.135
97.206	702.24	97.2062	206.302	97.2062	107.135	97.206	1.562
97.256	702.344	97.2569	206.667	97.2569	106.823	97.256	1.667
97.307	702.552	97.3076	207.5	97.3076	107.656	97.307	2.135
97.358	701.927	97.3583	206.354	97.3583	106.354	97.358	1.667
97.409	702.083	97.409	207.344	97.409	107.083	97.409	1.719
97.459	701.979	97.4597	206.146	97.4597	106.823	97.459	1.927
97.51	702.292	97.5104	207.344	97.5104	107.552	97.51	1.979
97.561	702.24	97.5611	206.875	97.5611	107.135	97.561	2.552
97.611	701.875	97.6118	207.135	97.6118	106.458	97.611	1.875
97.662	701.979	97.6624	206.979	97.6624	106.719	97.662	2.292
97.713	702.031	97.7131	207.292	97.7131	107.083	97.713	1.25
97.763	702.865	97.7638	206.979	97.7638	105.625	97.763	1.771
97.814	702.135	97.8145	206.927	97.8145	107.344	97.814	1.771
97.865	702.344	97.8652	206.667	97.8652	106.771	97.865	1.771
97.915	702.187	97.9159	206.667	97.9159	107.031	97.915	1.615
97.966	702.396	97.9666	206.25	97.9666	105.937	97.966	2.396
98.017	702.396	98.0173	207.292	98.0173	107.604	98.017	1.823
98.068	702.5	98.068	206.562	98.068	106.771	98.068	1.562
98.118	701.562	98.1187	206.771	98.1187	107.031	98.118	1.875
98.169	701.51	98.1693	207.031	98.1693	106.823	98.169	2.031
98.22	702.656	98.22	206.875	98.22	106.302	98.22	2.187
98.27	702.083	98.2707	206.615	98.2707	106.615	98.27	1.823
98.321	702.031	98.3214	207.083	98.3214	106.615	98.321	2.135
98.372	702.187	98.3721	205.99	98.3721	107.135	98.372	2.5
98.422	701.875	98.4228	206.615	98.4228	107.187	98.422	1.771
98.473	702.656	98.4735	207.083	98.4735	106.979	98.473	2.083
98.524	702.135	98.5242	206.719	98.5242	105.937	98.524	2.24
98.574	702.552	98.5749	206.719	98.5749	107.76	98.574	2.396
98.625	701.667	98.6256	207.708	98.6256	107.344	98.625	1.667
98.676	702.031	98.6763	206.302	98.6763	107.344	98.676	2.344
98.726	702.187	98.7269	207.292	98.7269	106.562	98.726	1.927
98.777	702.396	98.7776	206.875	98.7776	107.5	98.777	1.354
98.828	702.448	98.8283	206.615	98.8283	106.979	98.828	2.083
98.879	702.135	98.879	207.135	98.879	107.135	98.879	1.562
98.929	701.771	98.9297	207.344	98.9297	107.969	98.929	1.875
98.98	702.76	98.9804	207.448	98.9804	107.5	98.98	1.615
99.031	702.344	99.0311	206.719	99.0311	106.823	99.031	1.875
99.081	701.823	99.0818	207.083	99.0818	106.979	99.081	2.187
99.132	701.875	99.1325	206.719	99.1325	106.927	99.132	2.031
99.183	701.771	99.1832	207.5	99.1832	107.865	99.183	1.823
99.233	701.771	99.2339	207.344	99.2339	106.562	99.233	1.667
99.284	701.875	99.2845	206.927	99.2845	107.708	99.284	1.51
99.335	702.396	99.3352	207.865	99.3352	106.458	99.335	1.823
99.385	701.927	99.3859	207.135	99.3859	107.292	99.385	1.979
99.436	702.5	99.4366	207.083	99.4366	106.146	99.436	2.5
99.487	702.656	99.4873	206.875	99.4873	106.875	99.487	1.875
99.538	701.719	99.538	207.865	99.538	107.396	99.538	1.979
99.588	702.5	99.5887	207.448	99.5887	107.396	99.588	1.719
99.639	702.5	99.6394	206.562	99.6394	106.51	99.639	2.031
99.69	702.135	99.6901	207.865	99.6901	107.708	99.69	1.875
99.74	702.604	99.7408	207.396	99.7408	107.76	99.74	1.927
99.791	701.719	99.7914	207.656	99.7914	106.562	99.791	1.875
99.842	701.979	99.8421	207.24	99.8421	106.875	99.842	2.135
99.892	702.031	99.8928	208.021	99.8928	106.771	99.892	1.979
99.943	701.562	99.9435	207.083	99.9435	107.135	99.943	1.354
99.994	702.604	99.9942	207.708	99.9942	107.448	99.994	2.083

## Sheet: Figure 2
Fig. 2b				Fig. 2c								Fig. 2d					Fig. 2e										Fig. 2f					Fig. 2g
	After 14 days	After 30 days		Graphite		PEI		Graphene					PEI weight ratio	deviation			Pristine Graphene		Calcined Graphen		HCl-treated graphene		PEI					Conductivity	Deviation			Time	K	Na	Mg	Ca
Water	89.7	68.2		100.079	100	100.102	100	100.04	100			Graphene	11.49	0.4			410.08	28926.5	410.08	109528	410.08	68240.4	410.08	154283			Pristine grahene	28000	32			0	0	0	0	0
Acetone	82.5	42.8		100.378	100.001	100.257	99.9965	100.191	100.001			HCl-treated	6.29	0.6			409.98	28940	409.98	109774	409.98	68507.4	409.98	154143			De-functionalized graphene	294000	1601			10	0.64	0.59	0.09	0.11
Ethanol	99.4	96.6		100.438	100.001	100.519	99.993	100.321	100.002			Calcined	0.25	0.04			409.88	28550.1	409.88	109900	409.88	68366.5	409.88	154172			GO	5500	1500			20	1.27	1.28	0.18	0.23
DMAc	97.5	94.4		100.667	100.002	100.579	99.9891	100.537	100.002								409.78	29086.2	409.78	109556	409.78	68700.5	409.78	153992			Mechanical exfoliated grpahene	3850	2650			30	1.9	1.77	0.26	0.35
				100.743	100.002	100.869	99.9849	100.672	100.002								409.68	28893.1	409.68	109495	409.68	68555	409.68	153753								40	2.55	2.26	0.36	0.43
				100.875	100.003	100.916	99.9807	100.926	100.002								409.58	28587.7	409.58	109318	409.58	68505.7	409.58	153775								50	3.19	2.95	0.44	0.56
				101.048	100.003	101.176	99.9763	100.978	100.001								409.48	28976.6	409.48	109285	409.48	68377.3	409.48	153925								60	3.82	3.54	0.53	0.68
				101.18	100.004	101.299	99.9717	101.259	100								409.38	28614.7	409.38	109537	409.38	68567.5	409.38	153556								70	4.46	4.13	0.63	0.8
				101.41	100.004	101.497	99.967	101.354	99.9997								409.28	28955.9	409.28	109359	409.28	68772.4	409.28	153152								80	5.06	4.73	0.71	0.95
				101.549	100.005	101.646	99.962	101.577	99.9987								409.18	28577.2	409.18	109391	409.18	68626.3	409.18	153207								90	5.75	5.32	0.81	1.05
				101.867	100.005	101.805	99.957	101.756	99.9975								409.08	28546	409.08	109516	409.08	68454.5	409.08	153111
				101.886	100.006	102.048	99.9515	101.866	99.9962								408.98	29202.4	408.98	109721	408.98	68634.4	408.98	153090
				102.175	100.006	102.112	99.9463	102.096	99.9949								408.88	29415.3	408.88	109652	408.88	68450	408.88	153214
				102.303	100.006	102.415	99.9407	102.188	99.9934								408.78	29057.6	408.78	109714	408.78	68695.1	408.78	152660
				102.45	100.007	102.496	99.9352	102.436	99.9919								408.68	29162	408.68	109494	408.68	68468.2	408.68	153035
				102.661	100.007	102.695	99.9298	102.51	99.9904								408.58	28859.6	408.58	109947	408.58	68642.5	408.58	153175
				102.778	100.007	102.793	99.9243	102.8	99.989								408.48	28940.1	408.48	109880	408.48	68432.9	408.48	153083
				103.012	100.007	102.998	99.9189	102.886	99.9875								408.38	29207.9	408.38	109512	408.38	68180.1	408.38	152839
				103.101	100.008	103.188	99.9135	103.129	99.9858								408.28	29210.2	408.28	109370	408.28	68670.2	408.28	152870
				103.384	100.008	103.355	99.9082	103.305	99.9844								408.18	29173.1	408.18	109763	408.18	68919.2	408.18	152358
				103.475	100.008	103.588	99.903	103.415	99.9827								408.08	28876.9	408.08	109802	408.08	68666.7	408.08	152750
				103.627	100.008	103.665	99.8977	103.639	99.9811								407.98	29176.9	407.98	109646	407.98	68826.9	407.98	152190
				103.854	100.008	103.966	99.8926	103.734	99.9794								407.88	29463.1	407.88	109935	407.88	68599.2	407.88	152783
				103.944	100.009	103.988	99.8876	103.987	99.9776								407.78	29418.4	407.78	109735	407.78	68921.5	407.78	152625
				104.213	100.009	104.232	99.8825	104.08	99.9758								407.68	29317.4	407.68	109892	407.68	69169.7	407.68	152565
				104.268	100.009	104.353	99.8777	104.361	99.974								407.58	29094.6	407.58	109485	407.58	68432.8	407.58	152449
				104.532	100.009	104.506	99.873	104.445	99.9722								407.48	29364.7	407.48	109994	407.48	68745.7	407.48	152502
				104.669	100.009	104.733	99.8682	104.669	99.9704								407.38	28953.5	407.38	109668	407.38	68630.1	407.38	152934
				104.912	100.009	104.864	99.8634	104.806	99.9685								407.28	29076.3	407.28	109895	407.28	69035.3	407.28	152514
				104.968	100.009	105.119	99.8585	104.94	99.9669								407.18	29511.7	407.18	109787	407.18	68762.6	407.18	152718
				105.206	100.009	105.206	99.8535	105.192	99.9649								407.08	29457.3	407.08	109638	407.08	68753.9	407.08	152375
				105.246	100.009	105.501	99.8484	105.292	99.9631								406.98	29269	406.98	109763	406.98	68886.4	406.98	152245
				105.441	100.009	105.539	99.8434	105.543	99.9611								406.88	29543.9	406.88	109858	406.88	68920.3	406.88	152547
				105.713	100.009	105.788	99.8384	105.612	99.9592								406.78	29434.1	406.78	109784	406.78	68833.7	406.78	152508
				105.849	100.009	105.909	99.8334	105.877	99.957								406.68	29556.3	406.68	109802	406.68	68543.7	406.68	152806
				106.086	100.009	106.043	99.8284	105.961	99.9549								406.58	29486.6	406.58	109497	406.58	68905.9	406.58	152869
				106.193	100.009	106.245	99.8235	106.217	99.9526								406.48	29618.7	406.48	109788	406.48	69208.8	406.48	152560
				106.415	100.009	106.372	99.8185	106.342	99.9504								406.38	29663.6	406.38	109983	406.38	68763.5	406.38	152535
				106.542	100.009	106.605	99.8133	106.495	99.9481								406.28	29242.7	406.28	110084	406.28	68806.1	406.28	152636
				106.793	100.009	106.711	99.8082	106.731	99.9458								406.18	29367.3	406.18	109968	406.18	68827.8	406.18	152352
				107.018	100.009	107.026	99.803	106.8	99.9435								406.08	29123.1	406.08	110143	406.08	68678.2	406.08	152453
				107.088	100.009	107.09	99.7979	107.071	99.9411								405.98	29211	405.98	109746	405.98	68898.6	405.98	152639
				107.259	100.009	107.346	99.7931	107.153	99.9387								405.88	29129.3	405.88	109756	405.88	68928.4	405.88	152524
				107.37	100.009	107.429	99.7881	107.399	99.9363								405.78	29209.3	405.78	109698	405.78	68627.5	405.78	152275
				107.7	100.009	107.578	99.7835	107.525	99.9338								405.68	29028.5	405.68	109891	405.68	68584	405.68	152390
				107.718	100.009	107.781	99.779	107.765	99.9312								405.58	29082	405.58	109835	405.58	68610.6	405.58	152065
				107.911	100.009	107.898	99.7747	107.891	99.9285								405.48	29017.9	405.48	110190	405.48	68470.4	405.48	152029
				108.097	100.009	108.152	99.7705	108.055	99.9259								405.38	29509	405.38	109895	405.38	68655	405.38	152294
				108.253	100.009	108.261	99.7664	108.261	99.9229								405.28	29222.2	405.28	109510	405.28	68684.2	405.28	152042
				108.418	100.009	108.52	99.7625	108.32	99.9201								405.18	29095.9	405.18	109922	405.18	68687.7	405.18	152108
				108.541	100.009	108.597	99.7589	108.588	99.917								405.08	29379.3	405.08	109783	405.08	68831.2	405.08	151987
				108.823	100.009	108.844	99.7553	108.704	99.9139								404.98	28974.9	404.98	109396	404.98	68544.6	404.98	151864
				108.886	100.009	108.98	99.752	108.961	99.9108								404.88	29045.7	404.88	110044	404.88	68306.3	404.88	151767
				109.202	100.009	109.158	99.7489	109.055	99.9073								404.78	28771.4	404.78	109889	404.78	68784.8	404.78	151601
				109.273	100.009	109.37	99.7459	109.289	99.904								404.68	29154.1	404.68	109651	404.68	68740.3	404.68	151668
				109.505	100.01	109.448	99.7431	109.429	99.9005								404.58	29321.8	404.58	110027	404.58	68789.1	404.58	151760
				109.663	100.01	109.726	99.7404	109.614	99.8971								404.48	29205.6	404.48	109860	404.48	68488.3	404.48	151767
				109.877	100.01	109.783	99.7375	109.812	99.8935								404.38	29063.6	404.38	110204	404.38	68876.1	404.38	151822
				110.02	100.01	110.074	99.7348	109.891	99.8898								404.28	29100.5	404.28	110054	404.28	69003.8	404.28	151698
				110.155	100.01	110.161	99.7321	110.18	99.8862								404.18	29217.3	404.18	110077	404.18	69283.6	404.18	151834
				110.42	100.01	110.411	99.7296	110.209	99.8826								404.08	29266.8	404.08	109736	404.08	68894.3	404.08	151804
				110.43	100.01	110.51	99.727	110.47	99.8791								403.98	29314.6	403.98	109914	403.98	69088.7	403.98	151770
				110.752	100.01	110.671	99.7247	110.572	99.876								403.88	29450.9	403.88	109610	403.88	68613.6	403.88	151798
				110.823	100.01	110.871	99.7225	110.775	99.8731								403.78	29532.8	403.78	109989	403.78	69145.9	403.78	151670
				111.038	100.011	110.985	99.7203	110.942	99.8706								403.68	29610.3	403.68	109883	403.68	69878.3	403.68	151535
				111.177	100.011	111.258	99.7183	111.118	99.8683								403.58	29488.1	403.58	109740	403.58	69350.8	403.58	151591
				111.299	100.011	111.356	99.7162	111.322	99.8665								403.48	29871.2	403.48	110131	403.48	69418	403.48	151766
				111.604	100.011	111.623	99.7143	111.433	99.8648								403.38	29912.4	403.38	109858	403.38	69255.6	403.38	152059
				111.673	100.011	111.698	99.7123	111.702	99.863								403.28	30210.4	403.28	110128	403.28	69201.3	403.28	151674
				111.9	100.011	111.911	99.7104	111.729	99.8614								403.18	29722.2	403.18	110107	403.18	69387.3	403.18	152287
				111.981	100.011	112.04	99.7086	112.015	99.8597								403.08	29938.6	403.08	110126	403.08	69551.9	403.08	152403
				112.193	100.011	112.218	99.707	112.102	99.8577								402.98	30146.9	402.98	109823	402.98	69851.3	402.98	152569
				112.265	100.011	112.394	99.7055	112.301	99.8556								402.88	30436.7	402.88	110244	402.88	69530.1	402.88	152965
				112.574	100.011	112.508	99.704	112.458	99.8533								402.78	30057.6	402.78	110291	402.78	69942.5	402.78	153160
				112.707	100.012	112.793	99.7025	112.63	99.8508								402.68	30163.5	402.68	110130	402.68	69774.3	402.68	153363
				112.87	100.012	112.864	99.7008	112.826	99.8482								402.58	30653.4	402.58	110070	402.58	70059.2	402.58	153729
				113.092	100.012	113.151	99.6993	112.938	99.8454								402.48	30718.7	402.48	110211	402.48	70353.1	402.48	154208
				113.152	100.012	113.276	99.6976	113.228	99.8423								402.38	31076.1	402.38	110310	402.38	71036.9	402.38	154254
				113.438	100.012	113.446	99.6958	113.297	99.839								402.28	30938.6	402.28	109716	402.28	71121	402.28	154764
				113.495	100.012	113.594	99.6942	113.585	99.8355								402.18	31084.4	402.18	109898	402.18	71255.2	402.18	155383
				113.764	100.012	113.747	99.6923	113.679	99.832								402.08	31879.5	402.08	110003	402.08	71537	402.08	155399
				113.89	100.012	113.947	99.6904	113.844	99.8283								401.98	32225.3	401.98	110145	401.98	71909.4	401.98	155829
				114.106	100.012	114.047	99.6885	113.994	99.8243								401.88	32292.8	401.88	110159	401.88	72641.8	401.88	156687
				114.236	100.012	114.323	99.6863	114.152	99.8204								401.78	32353.2	401.78	110297	401.78	72390.2	401.78	157537
				114.404	100.012	114.365	99.684	114.361	99.8162								401.68	33052.1	401.68	109697	401.68	73218.3	401.68	157968
				114.622	100.012	114.642	99.6814	114.47	99.812								401.58	33635.7	401.58	110297	401.58	73719.5	401.58	159061
				114.647	100.013	114.764	99.6788	114.748	99.8077								401.48	34077.1	401.48	110754	401.48	74504	401.48	160356
				115.002	100.013	114.998	99.676	114.811	99.8032								401.38	34991.5	401.38	110362	401.38	74844.5	401.38	161808
				115.045	100.013	115.157	99.6732	115.104	99.7986								401.28	35174.8	401.28	110355	401.28	75480.6	401.28	163737
				115.287	100.013	115.293	99.6703	115.173	99.7939								401.18	35663.5	401.18	110409	401.18	76192.2	401.18	166026
				115.405	100.013	115.475	99.6673	115.407	99.7892								401.08	37388.6	401.08	110972	401.08	76823.1	401.08	169253
				115.61	100.013	115.586	99.6644	115.595	99.7843								400.98	37977.1	400.98	110829	400.98	77230.5	400.98	174010
				115.798	100.014	115.848	99.6615	115.721	99.7794								400.88	38902.3	400.88	110996	400.88	77587.6	400.88	179219
				115.928	100.014	115.934	99.6583	115.922	99.7743								400.78	39651.1	400.78	111025	400.78	77890.2	400.78	186479
				116.163	100.014	116.236	99.6553	116.03	99.7691								400.68	40247.9	400.68	111096	400.68	78523.3	400.68	196094
				116.23	100.014	116.32	99.652	116.248	99.764								400.58	41061.1	400.58	111053	400.58	78529.1	400.58	207436
				116.533	100.014	116.533	99.6487	116.33	99.7588								400.48	41981.2	400.48	111037	400.48	78711	400.48	221588
				116.589	100.014	116.683	99.6452	116.614	99.7537								400.38	42209.5	400.38	111413	400.38	78632.6	400.38	238369
				116.819	100.014	116.826	99.6416	116.72	99.7482								400.28	42395.7	400.28	111084	400.28	78144.8	400.28	255609
				116.943	100.014	117.035	99.638	116.945	99.743								400.18	41789.5	400.18	110973	400.18	78387.6	400.18	273389
				117.121	100.014	117.178	99.6343	117.131	99.7375								400.08	42551.3	400.08	111215	400.08	78188.8	400.08	290126
				117.354	100.014	117.424	99.6304	117.278	99.7323								399.98	42032.4	399.98	110953	399.98	77510.7	399.98	304246
				117.484	100.014	117.513	99.6263	117.491	99.7272								399.88	41376.6	399.88	111412	399.88	77073.3	399.88	313334
				117.697	100.014	117.786	99.6222	117.591	99.7222								399.78	41238	399.78	111164	399.78	77398.2	399.78	315376
				117.776	100.014	117.859	99.6178	117.839	99.7176								399.68	40579.4	399.68	110530	399.68	76429.2	399.68	312929
				118.066	100.014	118.088	99.6134	117.927	99.7132								399.58	39795.7	399.58	110756	399.58	75670.6	399.58	304303
				118.132	100.014	118.249	99.6088	118.196	99.7091								399.48	38760.5	399.48	110350	399.48	75280.6	399.48	289556
				118.401	100.014	118.381	99.6042	118.251	99.7053								399.38	38507.2	399.38	110638	399.38	73994.3	399.38	271623
				118.534	100.014	118.602	99.5997	118.477	99.7015								399.28	37577.2	399.28	111134	399.28	73588.4	399.28	252891
				118.699	100.014	118.681	99.5949	118.637	99.698								399.18	36823.3	399.18	111037	399.18	73140.1	399.18	234147
				118.87	100.015	118.953	99.5902	118.788	99.6946								399.08	36152	399.08	110746	399.08	72525.5	399.08	216804
				118.984	100.015	119.032	99.5854	119.042	99.6913								398.98	35543.7	398.98	111001	398.98	71791.5	398.98	202412
				119.204	100.015	119.349	99.5805	119.161	99.688								398.88	34622	398.88	110889	398.88	71146.2	398.88	189958
				119.355	100.015	119.421	99.5755	119.424	99.6848								398.78	34098.2	398.78	110143	398.78	70490.7	398.78	180946
				119.567	100.015	119.669	99.5703	119.488	99.6817								398.68	33505.6	398.68	110705	398.68	70488.5	398.68	173091
				119.709	100.015	119.799	99.5652	119.752	99.6786								398.58	32522.2	398.58	110884	398.58	69970	398.58	168044
				119.929	100.015	119.928	99.56	119.825	99.6755								398.48	31906.9	398.48	110679	398.48	69840.7	398.48	164172
				120.074	100.015	120.155	99.5547	120.057	99.6723								398.38	31580.5	398.38	110646	398.38	69673.9	398.38	161220
				120.225	100.014	120.249	99.5496	120.202	99.669								398.28	31170.4	398.28	110560	398.28	69408.5	398.28	158786
				120.448	100.014	120.493	99.5443	120.348	99.6659								398.18	30828	398.18	110663	398.18	68756.7	398.18	156779
				120.519	100.014	120.59	99.5389	120.584	99.6628								398.08	30156.3	398.08	110479	398.08	69146.4	398.08	155843
				120.802	100.014	120.868	99.5332	120.677	99.6597								397.98	30369.3	397.98	110385	397.98	68991.2	397.98	154992
				120.875	100.014	120.972	99.5275	120.93	99.6565								397.88	29928.3	397.88	110748	397.88	68876.2	397.88	154107
				121.098	100.014	121.225	99.5217	121.029	99.6532								397.78	30092	397.78	110534	397.78	69044.1	397.78	153676
				121.206	100.014	121.348	99.5156	121.31	99.6501								397.68	29921.2	397.68	110334	397.68	68945.6	397.68	153132
				121.413	100.013	121.486	99.5096	121.421	99.647								397.58	29550	397.58	109973	397.58	69139.5	397.58	152500
				121.577	100.013	121.708	99.5034	121.642	99.6439								397.48	29205	397.48	109834	397.48	69096.3	397.48	152693
				121.763	100.013	121.787	99.4972	121.764	99.6407								397.38	29268.3	397.38	109647	397.38	68702.1	397.38	152346
				122.052	100.013	122.059	99.4911	121.911	99.6376								397.28	29392	397.28	110384	397.28	68668.4	397.28	152012
				122.073	100.013	122.138	99.4849	122.143	99.6343								397.18	29198.7	397.18	109655	397.18	68212.9	397.18	151776
				122.392	100.013	122.37	99.4787	122.208	99.6312								397.08	28313.8	397.08	110022	397.08	68471.6	397.08	151581
				122.407	100.013	122.494	99.4726	122.488	99.6279								396.98	28936.7	396.98	110000	396.98	68393.8	396.98	151935
				122.612	100.013	122.712	99.4665	122.597	99.6248								396.88	28778.6	396.88	109794	396.88	68477.8	396.88	151599
				122.737	100.012	122.885	99.4605	122.842	99.6216								396.78	28264.4	396.78	110236	396.78	68384.1	396.78	151490
				122.915	100.012	123.056	99.4546	122.955	99.6185								396.68	28654.3	396.68	110002	396.68	68689	396.68	151446
				123.13	100.011	123.288	99.4489	123.184	99.6154								396.58	28891.5	396.58	110534	396.58	68642.8	396.58	151190
				123.314	100.011	123.33	99.4433	123.311	99.6122								396.48	28565.1	396.48	110486	396.48	68339	396.48	151345
				123.472	100.011	123.613	99.4381	123.482	99.6091								396.38	28865.6	396.38	110204	396.38	68950.8	396.38	150833
				123.609	100.01	123.664	99.4327	123.713	99.606								396.28	28766	396.28	110138	396.28	68508.9	396.28	151203
				123.961	100.01	123.917	99.4277	123.781	99.6027								396.18	29078.4	396.18	110080	396.18	68550.3	396.18	150990
				123.901	100.009	124.054	99.4227	124.076	99.5996								396.08	29054.6	396.08	110202	396.08	68264	396.08	150943
				124.237	100.008	124.278	99.418	124.136	99.5963								395.98	29097.2	395.98	110253	395.98	68431.5	395.98	151049
				124.318	100.008	124.423	99.4133	124.407	99.593								395.88	29118.3	395.88	110013	395.88	68931.2	395.88	150929
				124.468	100.007	124.596	99.4087	124.508	99.5895								395.78	28575.4	395.78	109843	395.78	68669.1	395.78	151024
				124.621	100.007	124.791	99.4043	124.72	99.5861								395.68	28876.5	395.68	110231	395.68	68151.9	395.68	151115
				124.791	100.006	124.89	99.4	124.903	99.5826								395.58	28923.4	395.58	109950	395.58	68644.3	395.58	150490
				125.115	100.005	125.164	99.3957	125.062	99.579								395.48	28942.5	395.48	110100	395.48	68359.5	395.48	150674
				125.186	100.004	125.246	99.3913	125.237	99.5755								395.38	29137.5	395.38	110198	395.38	68479.2	395.38	151014
				125.436	100.004	125.502	99.3871	125.335	99.5717								395.28	29266.1	395.28	110219	395.28	68462.5	395.28	150990
				125.506	100.003	125.611	99.3829	125.621	99.5681								395.18	28791.3	395.18	109920	395.18	68335.7	395.18	150867
				125.765	100.002	125.808	99.3786	125.652	99.5643								395.08	29257.4	395.08	110495	395.08	68506	395.08	150863
				125.852	100.001	125.992	99.3743	125.927	99.5607								394.98	28689.2	394.98	109718	394.98	68666.6	394.98	150810
				126.001	100.001	126.148	99.37	126.034	99.5567								394.88	28620.3	394.88	110055	394.88	68635.5	394.88	150852
				126.231	100	126.34	99.3659	126.231	99.553								394.78	29027.2	394.78	110296	394.78	68288.2	394.78	150983
				126.321	99.9996	126.44	99.3618	126.397	99.5492								394.68	28673	394.68	110190	394.68	68696.7	394.68	150786
				126.6	99.999	126.72	99.3576	126.582	99.5454								394.58	29133.6	394.58	110297	394.58	68842.9	394.58	151114
				126.639	99.9986	126.798	99.3536	126.775	99.5414								394.48	29440.3	394.48	109993	394.48	68383	394.48	150617
				126.887	99.9981	127.06	99.3497	126.893	99.5375								394.38	28766	394.38	110062	394.38	68477.8	394.38	150940
				127.049	99.9975	127.188	99.3459	127.184	99.5335								394.28	29095.3	394.28	109947	394.28	68626.1	394.28	150653
				127.243	99.9969	127.375	99.3421	127.256	99.5296								394.18	28882.3	394.18	110219	394.18	68609.4	394.18	150744
				127.395	99.9963	127.56	99.3384	127.532	99.5255								394.08	29100.4	394.08	109991	394.08	68942.2	394.08	150905
				127.6	99.9957	127.698	99.3349	127.617	99.5213								393.98	29219.8	393.98	110247	393.98	68216.6	393.98	150795
				127.792	99.9951	127.91	99.3315	127.799	99.5171								393.88	29033.5	393.88	110142	393.88	68492.2	393.88	150791
				127.851	99.9947	128.004	99.3283	127.96	99.513								393.78	28552.3	393.78	110062	393.78	68742.2	393.78	150921
				128.171	99.9942	128.292	99.3253	128.121	99.5087								393.68	28926.7	393.68	110305	393.68	68405.7	393.68	150514
				128.26	99.9936	128.322	99.3225	128.348	99.5042								393.58	28945.9	393.58	110140	393.58	68773.7	393.58	150762
				128.526	99.9929	128.615	99.3199	128.463	99.4999								393.48	28695.8	393.48	110275	393.48	68708.3	393.48	150668
				128.593	99.9924	128.741	99.3173	128.75	99.4955								393.38	28648.4	393.38	110537	393.38	68579	393.38	150626
				128.798	99.9918	128.935	99.315	128.81	99.4912								393.28	28774.5	393.28	110454	393.28	68664.8	393.28	150588
				128.962	99.9912	129.127	99.3126	129.093	99.4871								393.18	29373.3	393.18	110552	393.18	68734.4	393.18	150688
				129.147	99.9907	129.261	99.3104	129.164	99.483								393.08	28869	393.08	110058	393.08	68826.7	393.08	150532
				129.325	99.9902	129.471	99.3084	129.367	99.479								392.98	28846.9	392.98	110171	392.98	68576.9	392.98	150545
				129.377	99.9899	129.556	99.3065	129.565	99.4751								392.88	28757.5	392.88	110226	392.88	68584.5	392.88	150728
				129.716	99.9894	129.815	99.3048	129.68	99.4715								392.78	28748.1	392.78	110220	392.78	68870.2	392.78	150785
				129.792	99.989	129.901	99.303	129.89	99.4678								392.68	28619.7	392.68	110424	392.68	68482.3	392.68	150531
				130.065	99.9885	130.178	99.3017	129.989	99.4642								392.58	28825.9	392.58	110320	392.58	68613.8	392.58	150868
				130.173	99.988	130.271	99.3004	130.244	99.4606								392.48	28664.7	392.48	110293	392.48	68527.5	392.48	150983
				130.383	99.9874	130.456	99.2994	130.328	99.4568								392.38	28622.2	392.38	110402	392.38	68539.1	392.38	150591
				130.538	99.9869	130.66	99.2983	130.631	99.453								392.28	29000.5	392.28	110318	392.28	68756.3	392.28	150657
				130.667	99.9862	130.773	99.2974	130.717	99.4491								392.18	28663.4	392.18	110381	392.18	68668.6	392.18	150662
				130.865	99.9857	131.036	99.2966	130.941	99.445								392.08	29074.4	392.08	110155	392.08	68420.5	392.08	150935
				130.961	99.985	131.117	99.2958	131.116	99.4408
				131.294	99.9843	131.362	99.2952	131.225	99.4367
				131.288	99.9838	131.442	99.2947	131.464	99.4324
				131.571	99.9832	131.672	99.2942	131.581	99.4283
				131.671	99.9827	131.796	99.2939	131.829	99.424
				131.906	99.9821	131.993	99.2934	131.918	99.4196
				132.066	99.9816	132.201	99.293	132.185	99.4153
				132.233	99.9809	132.305	99.2927	132.26	99.4109
				132.384	99.9804	132.579	99.2923	132.483	99.4066
				132.517	99.9798	132.648	99.2919	132.666	99.4021
				132.824	99.9792	132.902	99.2916	132.794	99.3979
				132.923	99.9786	132.971	99.2911	133.045	99.3934
				133.142	99.9782	133.233	99.2907	133.131	99.3891
				133.153	99.9777	133.341	99.2903	133.365	99.3849
				133.421	99.9773	133.55	99.2897	133.462	99.3804
				133.623	99.9767	133.738	99.2891	133.708	99.3761
				133.741	99.9762	133.861	99.2887	133.804	99.3718
				133.962	99.9756	134.117	99.2883	134.041	99.3676
				134.1	99.975	134.178	99.288	134.201	99.3633
				134.349	99.9741	134.445	99.2879	134.356	99.359
				134.469	99.9733	134.54	99.2879	134.573	99.3547
				134.697	99.9724	134.769	99.288	134.676	99.3508
				134.804	99.9717	134.892	99.2883	134.951	99.3466
				134.977	99.971	135.095	99.2884	135.03	99.3427
				135.199	99.9702	135.258	99.2888	135.277	99.3388
				135.264	99.9696	135.404	99.2891	135.401	99.3348
				135.544	99.969	135.664	99.2896	135.595	99.3308
				135.676	99.9685	135.748	99.29	135.729	99.3271
				135.922	99.9679	136.02	99.2904	135.896	99.3233
				136.029	99.9672	136.085	99.2909	136.135	99.3195
				136.251	99.9667	136.297	99.2914	136.197	99.3157
				136.361	99.9661	136.424	99.292	136.49	99.3121
				136.51	99.9656	136.627	99.2927	136.591	99.3084
				136.706	99.9651	136.835	99.293	136.845	99.305
				136.819	99.9647	136.975	99.2936	136.946	99.3014
				137.109	99.9643	137.248	99.2941	137.159	99.2979
				137.173	99.9637	137.288	99.2944	137.284	99.2945
				137.427	99.9632	137.573	99.2947	137.441	99.291
				137.567	99.9625	137.633	99.2948	137.667	99.2877
				137.739	99.9618	137.85	99.2949	137.763	99.2843
				137.929	99.9612	138.012	99.295	138.038	99.2808
				138.055	99.9606	138.154	99.295	138.09	99.2775
				138.253	99.96	138.347	99.2949	138.333	99.274
				138.347	99.9595	138.477	99.2947	138.461	99.2707
				138.65	99.959	138.706	99.2945	138.679	99.2674
				138.665	99.9584	138.812	99.2942	138.852	99.2642
				138.944	99.9578	139.128	99.2939	139.024	99.2607
				139.083	99.9571	139.194	99.2933	139.221	99.2574
				139.262	99.9565	139.446	99.2927	139.322	99.2541
				139.473	99.9559	139.556	99.2921	139.593	99.2508
				139.564	99.9553	139.691	99.2916	139.659	99.2475
				139.813	99.9548	139.894	99.2907	139.928	99.2444
				139.887	99.9542	140.031	99.29	140.036	99.2411
				140.169	99.9538	140.272	99.289	140.195	99.2378
				140.239	99.9532	140.362	99.288	140.375	99.2345
				140.473	99.9528	140.645	99.2866	140.518	99.2312
				140.604	99.9523	140.722	99.2851	140.719	99.2279
				140.786	99.9518	140.981	99.2835	140.84	99.2246
				141.01	99.9514	141.111	99.2815	141.135	99.2214
				141.077	99.9509	141.262	99.2796	141.2	99.2181
				141.345	99.9504	141.478	99.2773	141.466	99.2148
				141.487	99.9499	141.575	99.2749	141.582	99.2113
				141.697	99.9494	141.802	99.2722	141.754	99.208
				141.804	99.9488	141.915	99.2693	141.933	99.2045
				141.977	99.9483	142.173	99.2663	142.085	99.2013
				142.129	99.9476	142.244	99.263	142.291	99.1978
				142.257	99.9468	142.529	99.2599	142.396	99.1944
				142.513	99.9462	142.65	99.2565	142.637	99.1911
				142.634	99.9455	142.814	99.2531	142.704	99.1878
				142.882	99.9447	143.044	99.2498	142.976	99.1845
				142.931	99.944	143.11	99.2463	143.064	99.1812
				143.194	99.9432	143.386	99.2429	143.265	99.1779
				143.288	99.9424	143.491	99.2393	143.463	99.1748
				143.513	99.9416	143.754	99.2358	143.584	99.1715
				143.672	99.9408	143.849	99.2324	143.804	99.1683
				143.851	99.94	144.082	99.2289	143.924	99.1652
				144.043	99.9392	144.18	99.2257	144.166	99.1619
				144.149	99.9385	144.356	99.2225	144.262	99.1583
				144.438	99.9379	144.556	99.2195	144.544	99.1545
				144.448	99.9373	144.651	99.2166	144.65	99.1504
				144.751	99.9368	144.945	99.2139	144.855	99.1461
				144.849	99.9363	145.046	99.2111	145.026	99.1417
				145.044	99.9357	145.285	99.2083	145.153	99.1369
				145.226	99.9351	145.39	99.2056	145.39	99.1319
				145.381	99.9345	145.612	99.2028	145.51	99.1268
				145.575	99.9338	145.729	99.1999	145.776	99.1217
				145.681	99.933	145.899	99.1971	145.864	99.1163
				145.948	99.9318	146.104	99.1941	146.123	99.1109
				146.087	99.9309	146.186	99.1912	146.198	99.1053
				146.297	99.9297	146.466	99.1882	146.404	99.0995
				146.408	99.9286	146.537	99.1853	146.598	99.0937
				146.593	99.9275	146.805	99.1823	146.729	99.0878
				146.781	99.9264	146.94	99.1796	146.973	99.082
				146.903	99.9254	147.146	99.1768	147.059	99.0763
				147.195	99.9244	147.311	99.1742	147.32	99.0705
				147.215	99.9235	147.483	99.1715	147.424	99.0651
				147.526	99.9226	147.659	99.1691	147.665	99.0598
				147.57	99.9218	147.743	99.1666	147.768	99.0547
				147.825	99.9211	148.012	99.1643	147.999	99.0499
				147.985	99.9206	148.066	99.162	148.16	99.0452
				148.178	99.9203	148.353	99.1597	148.297	99.0407
				148.358	99.9199	148.478	99.1572	148.548	99.0363
				148.493	99.9196	148.66	99.1552	148.592	99.0318
				148.778	99.9192	148.851	99.1527	148.875	99.0276
				148.801	99.9187	149.006	99.1507	148.967	99.0233
				148.992	99.9183	149.21	99.1485	149.229	99.0191
				149.135	99.9178	149.321	99.1464	149.356	99.0149
				149.367	99.9175	149.597	99.1444	149.559	99.0108
				149.484	99.9171	149.63	99.1422	149.713	99.0066
				149.718	99.9167	149.9	99.14	149.851	99.0025
				149.841	99.9165	149.994	99.1378	150.094	98.9986
				149.94	99.9163	150.192	99.1356	150.154	98.9945
				150.294	99.916	150.363	99.1337	150.463	98.9905
				150.322	99.9157	150.537	99.1316	150.547	98.9864
				150.597	99.9155	150.77	99.1299	150.765	98.9823
				150.696	99.9153	150.886	99.1281	150.897	98.9783
				150.919	99.915	151.132	99.1265	151.078	98.9742
				151.082	99.9145	151.185	99.1249	151.249	98.9701
				151.238	99.9143	151.451	99.1233	151.405	98.9661
				151.454	99.9141	151.529	99.1216	151.66	98.962
				151.56	99.9139	151.727	99.1198	151.737	98.9581
				151.85	99.9137	151.915	99.118	151.995	98.954
				151.877	99.9135	152.035	99.116	152.056	98.9498
				152.148	99.9134	152.249	99.1142	152.289	98.9457
				152.268	99.9133	152.359	99.1123	152.438	98.9416
				152.45	99.9132	152.612	99.1103	152.624	98.9375
				152.623	99.913	152.707	99.1082	152.798	98.9334
				152.77	99.9129	152.998	99.106	152.935	98.9291
				152.986	99.9128	153.092	99.104	153.154	98.9248
				153.087	99.9125	153.296	99.1017	153.24	98.9205
				153.395	99.9125	153.457	99.0992	153.517	98.9162
				153.427	99.9125	153.571	99.0967	153.601	98.9118
				153.687	99.9126	153.79	99.0941	153.866	98.9073
				153.828	99.9129	153.895	99.0914	153.987	98.9029
				154.015	99.9131	154.156	99.0887	154.16	98.8983
				154.214	99.9134	154.225	99.086	154.345	98.8937
				154.308	99.9138	154.482	99.0832	154.485	98.8891
				154.534	99.9141	154.572	99.0807	154.71	98.8845
				154.622	99.9144	154.804	99.0783	154.815	98.8799
				154.901	99.9147	154.986	99.0759	155.107	98.8752
				155.016	99.9151	155.145	99.0736	155.159	98.8706
				155.223	99.9153	155.396	99.0713	155.41	98.866
				155.363	99.9155	155.448	99.069	155.53	98.8614
				155.539	99.9159	155.706	99.0667	155.696	98.8568
				155.75	99.916	155.787	99.0643	155.912	98.852
				155.826	99.9162	156.006	99.0617	156.044	98.8474
				156.107	99.9164	156.122	99.0592	156.267	98.8428
				156.145	99.9165	156.346	99.0566	156.371	98.8382
				156.444	99.9167	156.499	99.0538	156.641	98.8336
				156.531	99.9169	156.655	99.051	156.71	98.829
				156.768	99.9173	156.894	99.0483	156.959	98.8244
				156.875	99.9175	156.978	99.0453	157.065	98.8198
				157.057	99.9178	157.278	99.0422	157.276	98.8152
				157.298	99.9182	157.355	99.0389	157.466	98.8105
				157.399	99.9184	157.582	99.0357	157.571	98.8059
				157.622	99.9187	157.703	99.0324	157.83	98.8013
				157.723	99.9189	157.889	99.0292	157.925	98.7967
				157.919	99.9193	158.044	99.0258	158.186	98.7921
				158.01	99.9196	158.185	99.0227	158.269	98.7875
				158.207	99.9202	158.422	99.0197	158.543	98.7829
				158.436	99.9207	158.507	99.0168	158.647	98.7783
				158.637	99.9215	158.825	99.014	158.843	98.7738
				158.827	99.9223	158.915	99.0113	159.022	98.7694
				158.915	99.923	159.139	99.0086	159.12	98.7648
				159.183	99.9238	159.267	99.0059	159.358	98.7605
				159.239	99.9244	159.428	99.0032	159.459	98.756
				159.497	99.9252	159.612	99.0005	159.715	98.7516
				159.691	99.9258	159.763	98.9978	159.804	98.7473
				159.846	99.9262	159.961	98.9951	160.045	98.743
				159.982	99.9267	160.047	98.9924	160.147	98.7387
				160.136	99.9271	160.337	98.9898	160.35	98.7343
				160.34	99.9274	160.374	98.9873	160.54	98.73
				160.432	99.9278	160.649	98.9848	160.667	98.7256
				160.7	99.9281	160.801	98.9824	160.929	98.7211
				160.838	99.9286	160.983	98.98	160.997	98.7165
				161.052	99.929	161.189	98.9777	161.254	98.7119
				161.162	99.9292	161.316	98.9752	161.356	98.7073
				161.32	99.9295	161.514	98.9728	161.566	98.7028
				161.551	99.9297	161.601	98.9702	161.703	98.6986
				161.673	99.93	161.888	98.9676	161.916	98.6945
				161.938	99.9301	161.942	98.9648	162.084	98.6905
				162.046	99.9302	162.2	98.9622	162.2	98.6869
				162.261	99.9304	162.326	98.9594	162.455	98.6834
				162.348	99.9309	162.491	98.9566	162.503	98.6803
				162.568	99.9313	162.713	98.954	162.813	98.6772
				162.686	99.9317	162.847	98.9514	162.904	98.6742
				162.85	99.9322	163.079	98.9487	163.11	98.6714
				163.091	99.9325	163.181	98.9461	163.255	98.6688
				163.147	99.9328	163.438	98.9433	163.429	98.6661
				163.419	99.9332	163.501	98.9405	163.603	98.6635
				163.556	99.9333	163.739	98.9376	163.719	98.661
				163.808	99.9334	163.86	98.9347	164.002	98.6586
				163.877	99.9335	164.009	98.9317	164.056	98.6561
				164.08	99.9337	164.222	98.9287	164.353	98.6536
				164.183	99.9338	164.344	98.9257	164.423	98.6512
				164.439	99.9342	164.6	98.9228	164.649	98.6487
				164.578	99.9347	164.723	98.9201	164.788	98.6464
				164.677	99.9353	164.974	98.9172	164.966	98.6439
				164.971	99.9357	165.067	98.9145	165.136	98.6414
				165.013	99.9363	165.296	98.9119	165.271	98.639
				165.329	99.9367	165.421	98.9094	165.526	98.6365
				165.463	99.9371	165.596	98.907	165.604	98.634
				165.594	99.9374	165.809	98.9049	165.897	98.6316
				165.788	99.9375	165.87	98.903	165.942	98.6291
				165.948	99.9376	166.126	98.9014	166.186	98.6268
				166.093	99.9377	166.201	98.8999	166.328	98.6243
				166.245	99.9377	166.456	98.8989	166.511	98.622
				166.484	99.9377	166.588	98.898	166.706	98.6197
				166.547	99.9379	166.836	98.8971	166.833	98.6174
				166.834	99.9382	166.964	98.8967	167.046	98.6151
				166.942	99.9386	167.128	98.8962	167.118	98.6128
				167.106	99.9389	167.33	98.896	167.409	98.6105
				167.267	99.9394	167.446	98.8959	167.489	98.6082
				167.425	99.94	167.722	98.896	167.752	98.6059
				167.685	99.9404	167.807	98.8963	167.897	98.6034
				167.751	99.9409	168.057	98.8969	168.04	98.6011
				168.037	99.9413	168.173	98.8977	168.244	98.5986
				168.077	99.9418	168.379	98.8988	168.351	98.5961
				168.315	99.9422	168.522	98.9	168.597	98.5935
				168.474	99.9428	168.706	98.9015	168.702	98.591
				168.619	99.9433	168.897	98.9031	168.982	98.5884
				168.823	99.944	169	98.905	169.037	98.5858
				168.933	99.9446	169.267	98.9067	169.279	98.5832
				169.208	99.9451	169.322	98.9086	169.414	98.5803
				169.383	99.9455	169.595	98.9104	169.578	98.5777
				169.539	99.9458	169.72	98.9124	169.803	98.5749
				169.683	99.9463	169.911	98.9145	169.909	98.572
				169.904	99.9467	170.085	98.9166	170.129	98.5691
				170.096	99.9472	170.281	98.9187	170.24	98.5662
				170.245	99.9477	170.462	98.921	170.488	98.5632
				170.431	99.9483	170.563	98.9232	170.581	98.5603
				170.521	99.9489	170.828	98.9255	170.831	98.5571
				170.781	99.9496	170.869	98.9276	170.951	98.5542
				170.848	99.9501	171.132	98.9298	171.126	98.5512
				171.147	99.9507	171.236	98.9319	171.335	98.5481
				171.233	99.9511	171.442	98.9338	171.409	98.5451
				171.469	99.9517	171.603	98.9354	171.682	98.5422
				171.593	99.9521	171.736	98.9367	171.764	98.539
				171.759	99.9527	171.942	98.9379	172.005	98.5361
				171.972	99.9531	172.069	98.9389	172.125	98.5329
				172.049	99.9538	172.322	98.9397	172.355	98.5298
				172.333	99.9543	172.419	98.9404	172.471	98.5267
				172.375	99.955	172.702	98.941	172.65	98.5234
				172.631	99.9557	172.777	98.9416	172.849	98.5201
				172.717	99.9562	172.962	98.942	172.939	98.5168
				172.89	99.9568	173.148	98.9425	173.203	98.5135
				173.083	99.9573	173.26	98.9428	173.297	98.51
				173.204	99.9579	173.511	98.9431	173.544	98.5066
				173.5	99.9584	173.613	98.9432	173.629	98.5031
				173.63	99.9589	173.868	98.9433	173.861	98.4997
				173.873	99.9593	173.948	98.9433	173.987	98.4962
				173.978	99.9597	174.236	98.9432	174.162	98.4928
				174.151	99.9601	174.314	98.943	174.355	98.4893
				174.273	99.9605	174.519	98.9426	174.483	98.4858
				174.494	99.9608	174.7	98.9421	174.748	98.4824
				174.667	99.9614	174.823	98.9415	174.791	98.4789
				174.816	99.9618	175.055	98.9405	175.054	98.4753
				175.053	99.9624	175.137	98.9397	175.161	98.472
				175.109	99.9627	175.382	98.9387	175.371	98.4684
				175.406	99.9632	175.47	98.9376	175.519	98.4649
				175.482	99.9637	175.725	98.9362	175.697	98.4615
				175.735	99.9641	175.845	98.9348	175.894	98.458
				175.887	99.9645	176.06	98.9332	175.99	98.4544
				176.011	99.9648	176.227	98.9312	176.231	98.4508
				176.187	99.9654	176.346	98.9292	176.28	98.4473
				176.298	99.9659	176.602	98.9266	176.579	98.4437
				176.524	99.9665	176.683	98.9239	176.685	98.4401
				176.63	99.9669	176.958	98.9206	176.894	98.4363
				176.899	99.9674	177.057	98.9171	177.033	98.4326
				177.037	99.9678	177.286	98.9133	177.185	98.429
				177.251	99.9684	177.413	98.9091	177.383	98.4252
				177.368	99.9687	177.624	98.9048	177.482	98.4215
				177.472	99.9691	177.772	98.9001	177.757	98.4177
				177.797	99.9694	177.913	98.8953	177.828	98.4141
				177.877	99.9699	178.174	98.8904	178.087	98.4103
				178.113	99.9706	178.227	98.8852	178.174	98.4065
				178.184	99.9712	178.501	98.8799	178.366	98.4027
				178.417	99.9718	178.587	98.8744	178.536	98.3989
				178.503	99.9724	178.818	98.8688	178.684	98.3951
				178.725	99.9731	178.954	98.8634	178.896	98.3913
				178.865	99.9737	179.151	98.8578	179.02	98.3875
				179.021	99.9744	179.338	98.8522	179.247	98.3838
				179.312	99.9751	179.476	98.8466	179.306	98.3798
				179.404	99.9756	179.725	98.8411	179.583	98.3758
				179.701	99.9764	179.784	98.8357	179.655	98.3717
				179.742	99.977	180.051	98.8303	179.869	98.3676
				180.023	99.9775	180.116	98.8251	180.031	98.3635
				180.137	99.9782	180.342	98.8202	180.162	98.3594
				180.237	99.9787	180.505	98.8154	180.388	98.3553
				180.498	99.9795	180.665	98.8108	180.494	98.3512
				180.609	99.9801	180.851	98.8063	180.709	98.3469
				180.891	99.9809	180.981	98.8021	180.794	98.3427
				180.899	99.9817	181.212	98.798	181.063	98.3386
				181.174	99.9825	181.289	98.794	181.132	98.3345
				181.262	99.9832	181.595	98.79	181.351	98.3302
				181.544	99.9839	181.666	98.7862	181.518	98.3261
				181.704	99.9844	181.889	98.7824	181.643	98.3218
				181.865	99.985	182.035	98.7786	181.845	98.3177
				182.017	99.9854	182.172	98.775	181.945	98.3136
				182.148	99.9859	182.36	98.7716	182.202	98.3093
				182.297	99.9862	182.506	98.7682	182.288	98.305
				182.482	99.9864	182.735	98.7648	182.525	98.3009
				182.675	99.9867	182.828	98.7614	182.603	98.2968
				182.831	99.9868	183.084	98.758	182.814	98.2925
				183.007	99.987	183.156	98.7547	182.956	98.2883
				183.191	99.9872	183.397	98.7513	183.088	98.2841
				183.348	99.9875	183.554	98.7479	183.327	98.2798
				183.583	99.9879	183.692	98.7446	183.407	98.2757
				183.636	99.988	183.928	98.741	183.657	98.2715
				183.921	99.9882	184.043	98.7375	183.73	98.2672
				184.05	99.9883	184.289	98.734	183.961	98.2627
				184.261	99.9883	184.389	98.7305	184.057	98.2584
				184.405	99.9883	184.637	98.7272	184.283	98.2542
				184.556	99.9882	184.702	98.7238	184.427	98.2499
				184.685	99.9882	184.948	98.7207	184.57	98.2456
				184.894	99.9882	185.082	98.7176	184.794	98.2413
				185.145	99.9883	185.244	98.7149	184.839	98.237
				185.168	99.9884	185.466	98.7121	185.099	98.2328
				185.468	99.9884	185.548	98.7097	185.179	98.2285
				185.504	99.9883	185.809	98.7074	185.41	98.2244
				185.762	99.9882	185.91	98.7052	185.541	98.2201
				185.91	99.988	186.166	98.7032	185.734	98.2158
				186.063	99.9878	186.273	98.7014	185.874	98.2117
				186.315	99.9875	186.512	98.6997	186.006	98.2074
				186.396	99.9873	186.654	98.6981	186.226	98.2033
				186.594	99.9873	186.808	98.6967	186.303	98.1992
				186.696	99.9872	187.016	98.6952	186.595	98.1951
				186.924	99.9871	187.084	98.6939	186.661	98.1909
				187.058	99.987	187.357	98.6927	186.889	98.187
				187.339	99.987	187.429	98.6916	187.003	98.183
				187.466	99.9869	187.664	98.6905	187.18	98.1791
				187.581	99.9868	187.768	98.6895	187.339	98.1753
				187.793	99.9868	187.971	98.6885	187.493	98.1714
				187.892	99.9869	188.102	98.6875	187.678	98.1676
				188.211	99.987	188.265	98.6867	187.786	98.1636
				188.287	99.987	188.501	98.6857	188.059	98.1598
				188.535	99.987	188.606	98.6848	188.113	98.156
				188.607	99.987	188.868	98.684	188.359	98.1522
				188.833	99.9869	188.924	98.6831	188.478	98.1485
				188.962	99.9869	189.179	98.6823	188.642	98.1447
				189.112	99.9868	189.305	98.6815	188.818	98.1409
				189.348	99.9868	189.509	98.6807	188.963	98.1371
				189.422	99.9868	189.711	98.68	189.155	98.1333
				189.722	99.9868	189.862	98.6793	189.243	98.1295
				189.814	99.9865	190.061	98.6786	189.522	98.1257
				190.069	99.9864	190.154	98.6779	189.573	98.1221
				190.203	99.9862	190.432	98.6772	189.844	98.1183
				190.401	99.9859	190.506	98.6765	189.967	98.1147
				190.532	99.9857	190.759	98.6758	190.132	98.1109
				190.694	99.9852	190.892	98.6749	190.298	98.1073
				190.907	99.985	191.05	98.674	190.429	98.1035
				190.946	99.9848	191.232	98.673	190.626	98.0997
				191.274	99.9849	191.368	98.6717	190.724	98.0959
				191.34	99.9849	191.573	98.6706	190.989	98.0922
				191.559	99.9851	191.687	98.6693	191.056	98.0884
				191.74	99.9853	191.973	98.668	191.318	98.0844
				191.904	99.9857	192.026	98.6666	191.406	98.0806
				192.091	99.9858	192.296	98.6653	191.577	98.0767
				192.219	99.9858	192.431	98.6638	191.759	98.0727
				192.469	99.9857	192.604	98.6623	191.869	98.0688
				192.508	99.9853	192.785	98.6608	192.105	98.0648
				192.84	99.9849	192.902	98.6592	192.225	98.0607
				192.864	99.9842	193.138	98.6577	192.44	98.0567
				193.173	99.9835	193.25	98.6562	192.495	98.0528
				193.288	99.9827	193.504	98.6547	192.77	98.0487
				193.413	99.9818	193.581	98.6532	192.838	98.0447
				193.612	99.981	193.817	98.6518	193.046	98.0406
				193.74	99.9803	193.931	98.6504	193.233	98.0367
				193.989	99.9796	194.128	98.649	193.335	98.0327
				194.071	99.9792	194.336	98.6476	193.605	98.0286
				194.351	99.9788	194.456	98.6463	193.655	98.0246
				194.413	99.9786	194.704	98.6449	193.886	98.0207
				194.646	99.9785	194.787	98.6435	193.972	98.0167
				194.761	99.9784	195.037	98.6421	194.228	98.0128
				194.911	99.9782	195.134	98.6406	194.317	98.0088
				195.146	99.9778	195.402	98.6391	194.51	98.0049
				195.256	99.9775	195.519	98.6376	194.684	98.0008
				195.437	99.9774	195.704	98.6361	194.779	97.9968
				195.59	99.9771	195.89	98.6346	195.03	97.9927
				195.825	99.9767	195.995	98.6332	195.116	97.9887
				195.97	99.9765	196.25	98.6315	195.357	97.9848
				196.14	99.9761	196.35	98.6299	195.459	97.9808
				196.287	99.9757	196.645	98.6283	195.678	97.9767
				196.44	99.9753	196.736	98.6267	195.779	97.9728
				196.709	99.9746	196.926	98.6251	195.964	97.9685
				196.732	99.9741	197.059	98.6233	196.111	97.9642
				197.042	99.9735	197.247	98.6215	196.252	97.9598
				197.129	99.9731	197.417	98.6196	196.492	97.955
				197.403	99.9727	197.534	98.6176	196.547	97.9502
				197.507	99.9722	197.82	98.6157	196.795	97.9451
				197.649	99.972	197.874	98.6135	196.891	97.9398
				197.839	99.9718	198.142	98.6113	197.091	97.9346
				198.015	99.9717	198.239	98.6091	197.235	97.9291
				198.247	99.9717	198.454	98.6068	197.408	97.9237
				198.244	99.9714	198.616	98.6044	197.576	97.9181
				198.51	99.9712	198.804	98.6018	197.697	97.9125
				198.671	99.9709	198.99	98.5992	197.919	97.9069
				198.942	99.9706	199.106	98.5964	197.968	97.9013
				199.09	99.9701	199.357	98.5937	198.22	97.8956
				199.187	99.9697	199.425	98.5907	198.313	97.8899
				199.417	99.9692	199.689	98.5877	198.528	97.8842
				199.537	99.9688	199.815	98.5847	198.659	97.8786
				199.753	99.9687	200.01	98.5817	198.82	97.8728
				199.863	99.9686	200.183	98.5786	198.98	97.8671
				200.115	99.9686	200.336	98.5755	199.116	97.8615
				200.222	99.9685	200.543	98.5725	199.345	97.8557
				200.465	99.9684	200.66	98.5694	199.407	97.8499
				200.604	99.9684	200.905	98.5664	199.682	97.8443
				200.722	99.9685	200.984	98.5634	199.753	97.8386
				200.954	99.9684	201.273	98.5604	199.935	97.833
				201.079	99.9682	201.349	98.5573	200.084	97.8274
				201.32	99.968	201.548	98.5543	200.211	97.8216
				201.426	99.9678	201.731	98.5513	200.395	97.816
				201.643	99.9675	201.854	98.5482	200.526	97.8104
				201.734	99.967	202.085	98.545	200.756	97.8048
				202.013	99.9666	202.192	98.5418	200.841	97.7992
				202.158	99.9663	202.44	98.5384	201.096	97.7936
				202.252	99.9659	202.527	98.5351	201.15	97.788
				202.508	99.9658	202.784	98.5318	201.368	97.7824
				202.574	99.9654	202.869	98.5283	201.507	97.777
				202.868	99.9649	203.073	98.5249	201.643	97.7714
				202.911	99.9647	203.261	98.5214	201.85	97.766
				203.155	99.9644	203.389	98.5179	201.965	97.7605
				203.324	99.9641	203.637	98.5145	202.163	97.7553
				203.463	99.9636	203.712	98.5112	202.243	97.75
				203.629	99.9634	203.964	98.5077	202.504	97.7447
				203.777	99.9633	204.057	98.5044	202.572	97.7396
				204.027	99.963	204.301	98.501	202.802	97.7345
				204.088	99.9627	204.406	98.4977	202.938	97.7294
				204.376	99.9624	204.623	98.4944	203.072	97.7243
				204.491	99.9621	204.798	98.4911	203.263	97.7194
				204.684	99.9617	204.917	98.4879	203.358	97.7144
				204.843	99.9614	205.179	98.4847	203.59	97.7095
				205.013	99.9611	205.234	98.4815	203.69	97.7045
				205.207	99.9606	205.495	98.4784	203.925	97.6996
				205.329	99.9603	205.613	98.4751	204.005	97.6947
				205.552	99.9602	205.827	98.472	204.209	97.6897
				205.632	99.96	205.971	98.469	204.347	97.6848
				205.936	99.9599	206.143	98.4662	204.492	97.6799
				206.011	99.9597	206.323	98.4633	204.708	97.6751
				206.25	99.9599	206.442	98.4604	204.793	97.6703
				206.358	99.9597	206.701	98.4578	205.052	97.6654
				206.529	99.9597	206.777	98.4551	205.108	97.6606
				206.772	99.9596	207.059	98.4526	205.341	97.6558
				206.84	99.9595	207.148	98.4501	205.448	97.6512
				207.102	99.9595	207.353	98.4476	205.654	97.6464
				207.18	99.9595	207.502	98.4453	205.768	97.6416
				207.453	99.9596	207.683	98.443	205.933	97.637
				207.497	99.9597	207.869	98.441	206.142	97.6323
				207.757	99.9601	208.01	98.4388	206.227	97.6275
				207.952	99.9603	208.242	98.4368	206.498	97.6227
				208.052	99.9605	208.33	98.4349	206.573	97.6179
				208.344	99.9608	208.608	98.4331	206.796	97.613
				208.36	99.9611	208.678	98.4314	206.901	97.6082
				208.657	99.9614	208.885	98.4297	207.107	97.6033
				208.706	99.9617	209.063	98.4281	207.245	97.5985
				208.913	99.9618	209.207	98.4266	207.402	97.5937
				209.051	99.9621	209.401	98.4251	207.595	97.5888
				209.248	99.9623	209.553	98.4237	207.663	97.584
				209.449	99.9625	209.767	98.4224	207.927	97.5793
				209.553	99.9627	209.855	98.421	207.991	97.5746
				209.794	99.963	210.124	98.4199	208.258	97.57
				209.89	99.9634	210.205	98.4186	208.389	97.5654
				210.16	99.9638	210.447	98.4175	208.552	97.561
				210.242	99.9643	210.603	98.4164	208.708	97.5567
				210.388	99.9647	210.724	98.4155	208.844	97.5522
				210.574	99.965	210.949	98.4146	209.037	97.548
				210.733	99.9654	211.061	98.4138	209.143	97.5437
				210.954	99.9657	211.291	98.4131	209.416	97.5394
				211.07	99.966	211.389	98.4123	209.452	97.5353
				211.294	99.9665	211.645	98.4117	209.703	97.5312
				211.396	99.9667	211.745	98.411	209.816	97.5269
				211.647	99.9669	211.96	98.4103	209.985	97.5228
				211.733	99.9671	212.123	98.4098	210.174	97.5188
				211.909	99.9674	212.253	98.4091	210.325	97.5147
				212.094	99.9676	212.48	98.4085	210.507	97.5106
				212.244	99.9677	212.582	98.4079	210.599	97.5066
				212.468	99.9678	212.845	98.4074	210.851	97.5027
				212.528	99.9678	212.929	98.4068	210.898	97.4987
				212.784	99.9678	213.163	98.4062	211.154	97.4948
				212.851	99.9677	213.255	98.4056	211.265	97.4908
				213.159	99.9676	213.47	98.4051	211.439	97.4869
				213.273	99.9675	213.643	98.4044	211.614	97.4829
				213.453	99.9672	213.805	98.4037	211.724	97.4791
				213.579	99.9671	214.022	98.4029	211.949	97.4755
				213.725	99.967	214.094	98.4021	212.057	97.4719
				213.95	99.967	214.375	98.4013	212.29	97.4684
				214.025	99.9671	214.455	98.4002	212.356	97.4651
				214.281	99.9672	214.689	98.3993	212.619	97.4622
				214.374	99.9674	214.826	98.3983	212.698	97.4594
				214.593	99.9677	215.003	98.3972	212.882	97.4566
				214.707	99.9679	215.171	98.3962	213.055	97.454
				214.907	99.9682	215.308	98.395	213.143	97.4515
				215.064	99.9685	215.55	98.394	213.381	97.4492
				215.155	99.9686	215.611	98.3927	213.476	97.4467
				215.414	99.9687	215.893	98.3917	213.722	97.4444
				215.47	99.9689	215.976	98.3904	213.792	97.4421
				215.764	99.9691	216.214	98.3892	214.049	97.4399
				215.845	99.9692	216.349	98.3879	214.123	97.4377
				216.038	99.9693	216.502	98.3868	214.301	97.4355
				216.189	99.9694	216.693	98.3856	214.488	97.4332
				216.338	99.9697	216.812	98.3843	214.59	97.4309
				216.527	99.9698	217.05	98.3831	214.823	97.4287
				216.654	99.9699	217.137	98.3819	214.899	97.4265
				216.921	99.97	217.413	98.3807	215.13	97.4241
				216.965	99.9701	217.488	98.3794	215.209	97.4218
				217.192	99.9703	217.709	98.3782	215.428	97.4195
				217.286	99.9703	217.86	98.3771	215.551	97.4172
				217.461	99.9704	218.012	98.3759	215.757	97.4149
				217.682	99.9706	218.237	98.3748	215.915	97.4126
				217.853	99.9708	218.353	98.3735	216.013	97.4102
				218.069	99.971	218.583	98.3724	216.242	97.4078
				218.105	99.9712	218.672	98.3711	216.288	97.4055
				218.308	99.9714	218.936	98.3697	216.563	97.4032
				218.431	99.9715	218.993	98.3684	216.643	97.4009
				218.697	99.9718	219.226	98.367	216.846	97.3988
				218.778	99.9718	219.401	98.3656	216.974	97.3965
				218.919	99.9718	219.547	98.3642	217.134	97.3943
				219.109	99.9718	219.754	98.3627	217.296	97.3922
				219.197	99.9719	219.853	98.3613	217.422	97.3901
				219.484	99.9721	220.104	98.3599	217.664	97.3879
				219.539	99.9722	220.191	98.3585	217.734	97.3858
				219.816	99.9724	220.445	98.3571	217.996	97.3835
				219.932	99.9727	220.552	98.3557	218.063	97.3812
				220.068	99.9729	220.777	98.3542	218.252	97.3787
				220.208	99.9731	220.906	98.3528	218.393	97.3762
				220.392	99.9734	221.046	98.3513	218.554	97.3738
				220.563	99.9739	221.277	98.3499	218.721	97.3711
				220.653	99.9743	221.355	98.3484	218.859	97.3685
				220.977	99.9749	221.632	98.3471	219.084	97.3659
				221.006	99.9753	221.719	98.3457	219.139	97.3631
				221.323	99.9757	221.95	98.3443	219.415	97.3604
				221.361	99.9762	222.064	98.343	219.475	97.3576
				221.532	99.9764	222.281	98.3418	219.698	97.3548
				221.642	99.9765	222.409	98.3406	219.835	97.3522
				221.836	99.9767	222.569	98.3395	219.989	97.3494
				222.055	99.9768	222.791	98.3385	220.164	97.3466
				222.145	99.9771	222.881	98.3376	220.278	97.344
				222.445	99.9773	223.14	98.3369	220.504	97.3412
				222.458	99.9774	223.211	98.3362	220.578	97.3384
				222.707	99.9777	223.442	98.3357	220.84	97.3356
				222.793	99.978	223.569	98.3351	220.908	97.3326
				222.999	99.9784	223.772	98.3346	221.146	97.3298
				223.223	99.9788	223.944	98.3342	221.28	97.3268
				223.346	99.9793	224.106	98.3339	221.441	97.3239
				223.527	99.9797	224.304	98.3338	221.614	97.3209
				223.599	99.9805	224.384	98.3338	221.73	97.3179
				223.858	99.9811	224.667	98.3341	221.953	97.315
				223.96	99.9818	224.72	98.3344	222.037	97.312
				224.089	99.9826	224.962	98.3349	222.301	97.309
				224.311	99.9834	225.107	98.3352	222.358	97.3061
				224.401	99.9839	225.263	98.3357	222.583	97.3031
				224.645	99.9843	225.444	98.3361	222.723	97.3003
				224.705	99.9844	225.585	98.3366	222.853	97.2974
				224.992	99.9846	225.791	98.337	223.08	97.2946
				225.095	99.9846	225.89	98.3375	223.188	97.2918
				225.362	99.9844	226.175	98.338	223.438	97.289
				225.42	99.9842	226.226	98.3384	223.508	97.2862
				225.639	99.9842	226.477	98.3388	223.732	97.2834
				225.728	99.9843	226.593	98.3392	223.798	97.2806
				225.877	99.9846	226.744	98.3396	224.031	97.2776
				226.129	99.985	226.939	98.34	224.171	97.2746
				226.205	99.9853	227.067	98.3404	224.324	97.2715
				226.446	99.9859	227.284	98.3407	224.534	97.2686
				226.503	99.9864	227.391	98.341	224.585	97.2652
				226.775	99.9871	227.638	98.3413	224.857	97.262
				226.843	99.9878	227.72	98.3417	224.951	97.2585
				227.059	99.9884	227.967	98.3419	225.173	97.2552
				227.233	99.989	228.075	98.3422	225.281	97.2516
				227.409	99.9896	228.238	98.3424	225.508	97.248
				227.609	99.9902	228.46	98.3428	225.609	97.2443
				227.684	99.9906	228.545	98.3431	225.757	97.2405
				227.934	99.9911	228.78	98.3434	225.961	97.2369
				228	99.9913	228.882	98.3436	226.041	97.2331
				228.218	99.9915	229.097	98.344	226.294	97.2294
				228.371	99.9918	229.214	98.3443	226.355	97.2254
				228.483	99.9921	229.437	98.3445	226.585	97.2216
				228.72	99.9923	229.572	98.3449	226.712	97.2178
				228.912	99.9925	229.746	98.3451	226.917	97.2139
				229.042	99.9928	229.955	98.3452	227.04	97.2099
				229.101	99.9932	230.027	98.3453	227.201	97.2061
				229.436	99.9936	230.288	98.3453	227.406	97.2022
				229.502	99.994	230.373	98.3453	227.5	97.1982
				229.715	99.9945	230.61	98.3452	227.774	97.1943
				229.869	99.995	230.715	98.3449	227.801	97.1902
				229.976	99.9956	230.923	98.3444	228.046	97.1862
				230.185	99.996	231.06	98.3438	228.159	97.1823
				230.261	99.9965	231.226	98.343	228.329	97.1782
				230.589	99.9968	231.423	98.3422	228.503	97.1742
				230.566	99.9971	231.518	98.3412	228.677	97.1702
				230.839	99.9973	231.792	98.34	228.865	97.1663
				230.988	99.9976	231.864	98.3389	228.955	97.1623
				231.206	99.9978	232.099	98.3376	229.204	97.1586
				231.283	99.9979	232.217	98.3361	229.256	97.1546
				231.448	99.9982	232.386	98.3347	229.524	97.1506
				231.659	99.9985	232.542	98.3331	229.64	97.1469
				231.74	99.9988	232.701	98.3315	229.808	97.1431
				232.015	99.999	232.902	98.3297	229.977	97.1391
				232.114	99.9992	232.996	98.3278	230.113	97.1353
				232.304	99.9994	233.257	98.3259	230.307	97.1316
				232.405	99.9996	233.323	98.3238	230.41	97.1278
				232.59	99.9997	233.562	98.3217	230.699	97.124
				232.776	99.9998	233.699	98.3196	230.746	97.1204
				232.917	99.9998	233.873	98.3173	231.003	97.1166
				233.114	99.9999	234.06	98.3149	231.111	97.1128
				233.239	100	234.186	98.3124	231.28	97.1092
				233.492	100	234.414	98.3099	231.454	97.1054
				233.518	100	234.494	98.3071	231.559	97.1016
				233.745	100	234.757	98.3044	231.797	97.098
				233.921	100	234.813	98.3014	231.916	97.0942
				234.034	100	235.077	98.2984	232.145	97.0905
				234.295	100	235.193	98.2953	232.218	97.0868
				234.337	100	235.362	98.2923	232.468	97.0831
				234.536	100	235.553	98.2892	232.576	97.0795
				234.683	99.9999	235.656	98.2861	232.762	97.0757
				234.929	99.9998	235.888	98.2831	232.948	97.072
				235.014	99.9998	235.986	98.28	233.054	97.0683
				235.228	99.9998	236.248	98.2767	233.281	97.0645
				235.359	99.9997	236.336	98.2733	233.358	97.0607
				235.476	99.9994	236.551	98.2698	233.611	97.057
				235.746	99.9994	236.661	98.266	233.683	97.0533
				235.791	99.9994	236.834	98.2621	233.925	97.0497
				235.988	99.9993	237.046	98.258	234.029	97.0459
				236.186	99.9992	237.13	98.2537	234.219	97.0423
				236.376	99.9992	237.392	98.2492	234.402	97.0388
				236.504	99.9992	237.475	98.2446	234.506	97.0352
				236.684	99.9992	237.716	98.2398	234.757	97.0318
				236.835	99.9992	237.794	98.2348	234.826	97.0281
				236.957	99.9992	238.008	98.2299	235.085	97.0247
				237.193	99.9992	238.122	98.2248	235.174	97.0211
				237.294	99.9992	238.289	98.2198	235.395	97.0174
				237.554	99.9992	238.505	98.2146	235.506	97.0137
				237.632	99.9991	238.582	98.2094	235.696	97.01
				237.837	99.999	238.837	98.2042	235.86	97.0062
				237.987	99.9989	238.897	98.1989	235.967	97.0023
				238.12	99.9988	239.136	98.1938	236.223	96.9985
				238.37	99.9986	239.252	98.1886	236.301	96.9946
				238.46	99.9982	239.451	98.1834	236.56	96.9908
				238.697	99.9979	239.603	98.1783	236.654	96.9867
				238.78	99.9977	239.751	98.1733	236.849	96.9829
				239.044	99.9975	239.926	98.1683	236.978	96.9788
				239.127	99.9971	240.02	98.1634	237.155	96.975
				239.328	99.9969	240.258	98.1583	237.328	96.971
				239.5	99.9967	240.319	98.1532	237.447	96.9671
				239.626	99.9965	240.572	98.1482	237.69	96.9631
				239.853	99.9961	240.688	98.143	237.752	96.9593
				239.955	99.9959	240.857	98.1378	237.995	96.9555
				240.204	99.9955	241.011	98.1325	238.103	96.9518
				240.269	99.995	241.152	98.1273	238.309	96.948
				240.532	99.9947	241.35	98.1219	238.461	96.9442
				240.608	99.9942	241.459	98.1165	238.63	96.9404
				240.823	99.9937	241.713	98.111	238.799	96.9366
				241.008	99.9933	241.747	98.1056	238.916	96.9328
				241.109	99.9928	241.986	98.1001	239.143	96.9289
				241.348	99.9924	242.091	98.0948	239.207	96.9249
				241.384	99.9918	242.247	98.0894	239.478	96.9208
				241.669	99.9914	242.426	98.0842	239.562	96.9168
				241.791	99.991	242.547	98.079	239.772	96.9127
				241.987	99.9905	242.757	98.0741	239.941	96.9086
				242.119	99.9901	242.854	98.069	240.075	96.9045
				242.282	99.9895	243.081	98.0643	240.292	96.9005
				242.459	99.989	243.151	98.0593	240.399	96.8964
				242.579	99.9884	243.38	98.0545	240.642	96.8923
				242.848	99.9878	243.482	98.0497	240.722	96.8882
				242.903	99.9871	243.666	98.0448	240.983	96.8841
				243.17	99.9865	243.854	98.04	241.045	96.8798
				243.284	99.9859	243.929	98.0352	241.264	96.8758
				243.454	99.9853	244.156	98.0305	241.411	96.8716
				243.611	99.9847	244.241	98.0257	241.548	96.8675
				243.757	99.9842	244.48	98.0211	241.774	96.8633
				243.957	99.9838	244.566	98.0166	241.877	96.859
				244.078	99.9832	244.791	98.0122	242.127	96.8549
				244.339	99.9829	244.915	98.0079	242.209	96.8508
				244.392	99.9827	245.07	98.0036	242.46	96.8465
				244.646	99.9825	245.254	97.9996	242.538	96.8424
				244.725	99.9823	245.347	97.9956	242.767	96.8381
				244.943	99.9821	245.578	97.9918	242.921	96.834
				245.141	99.982	245.658	97.988	243.04	96.8297
				245.213	99.9818	245.902	97.9843	243.273	96.8255
				245.439	99.9817	245.999	97.9806	243.333	96.8212
				245.539	99.9816	246.172	97.9771	243.584	96.8169
				245.769	99.9813	246.319	97.9734	243.67	96.8126
				245.876	99.981	246.481	97.9698	243.922	96.8083
				246.109	99.9808	246.671	97.9664	244.052	96.8041
				246.218	99.9807	246.778	97.9628	244.258	96.7996
				246.396	99.9805	247.031	97.9592	244.386	96.7955
				246.568	99.9803	247.08	97.9557	244.524	96.791
				246.685	99.98	247.311	97.9523	244.747	96.7868
				246.951	99.9798	247.427	97.9489	244.819	96.7823
				247.023	99.9796	247.578	97.9454	245.095	96.778
				247.259	99.9792	247.758	97.942	245.18	96.7738
				247.395	99.9786	247.887	97.9386	245.388	96.7693
				247.559	99.978	248.085	97.9352	245.514	96.765
				247.726	99.9775	248.185	97.9317	245.7	96.7608
				247.854	99.9768	248.445	97.9284	245.841	96.7565
				248.055	99.9764	248.503	97.9249	246.008	96.7522
				248.175	99.976	248.754	97.9217	246.238	96.7479
				248.45	99.9756	248.859	97.9183	246.316	96.7436
				248.499	99.9753	249.032	97.9149	246.57	96.7395
				248.748	99.9751	249.205	97.9116	246.628	96.7354
				248.865	99.9751	249.311	97.9082	246.847	96.7311
				249.031	99.9752	249.525	97.905	246.991	96.727
				249.206	99.9752	249.625	97.9017	247.137	96.723
				249.364	99.9752	249.847	97.8985	247.326	96.7191
				249.552	99.9753	249.949	97.8951	247.471	96.7151
				249.664	99.9753	250.181	97.8919	247.672	96.7113
				249.921	99.9752	250.268	97.8887	247.76	96.7076
				250.001	99.9749	250.451	97.8855	248.027	96.7039
				250.221	99.9746	250.644	97.8822	248.093	96.7005
				250.264	99.9743	250.723	97.8791	248.325	96.6972
				250.525	99.9741	250.956	97.876	248.478	96.6939
				250.724	99.9737	251.049	97.873	248.605	96.6909
				250.837	99.9736	251.29	97.8699	248.781	96.688
				251.057	99.9735	251.369	97.8669	248.907	96.685
				251.12	99.9736	251.569	97.8638	249.116	96.6819
				251.356	99.9737	251.694	97.8608	249.211	96.6787
				251.442	99.974	251.864	97.8578	249.489	96.6755
				251.677	99.9742	252.055	97.8548	249.557	96.6718
				251.786	99.9742	252.167	97.8518	249.794	96.668
				251.993	99.9743	252.42	97.8489	249.912	96.6639
				252.212	99.9745	252.463	97.8459	250.075	96.6595
				252.253	99.9745	252.707	97.8431	250.282	96.655
				252.546	99.9745	252.799	97.8402	250.39	96.6503
				252.626	99.9747	252.984	97.8374	250.611	96.6457
				252.872	99.975	253.141	97.8345	250.712	96.6407
				252.954	99.9754	253.325	97.8317	250.943	96.6356
				253.174	99.9756	253.483	97.829	251.019	96.6307
				253.341	99.9758	253.582	97.8262	251.24	96.6256
				253.456	99.976	253.833	97.8234	251.359	96.6206
				253.672	99.9761	253.889	97.8205	251.542	96.6155
				253.739	99.9762	254.152	97.8178	251.763	96.6104
				254.066	99.9762	254.267	97.8149	251.84	96.6055
				254.1	99.9763	254.436	97.812	252.082	96.6005
				254.323	99.9765	254.59	97.809	252.17	96.5958
				254.433	99.9767	254.735	97.8062	252.385	96.5908
				254.613	99.9771	254.914	97.8033	252.498	96.5861
				254.816	99.9774	255.009	97.8005	252.721	96.5814
				254.921	99.9777	255.259	97.7977	252.859	96.5768
				255.177	99.978	255.331	97.7949	253.005	96.5722
				255.266	99.9783	255.591	97.7921	253.202	96.5678
				255.495	99.9786	255.681	97.7895	253.302	96.5633
				255.584	99.9789	255.863	97.7868	253.567	96.559
				255.815	99.9793	256.035	97.7843	253.657	96.5548
				255.944	99.9795	256.158	97.7818	253.896	96.5507
				256.079	99.9798	256.364	97.7793	253.994	96.5465
				256.349	99.98	256.485	97.7769	254.186	96.5424
				256.429	99.9803	256.71	97.7746	254.338	96.5383
				256.671	99.9806	256.791	97.7722	254.496	96.5342
				256.761	99.9808	257.03	97.77	254.67	96.5299
				256.97	99.981	257.13	97.7677	254.781	96.5255
				257.135	99.9814	257.301	97.7654	255.055	96.5208
				257.282	99.9817	257.517	97.7631	255.107	96.5161
				257.475	99.9819	257.618	97.7608	255.365	96.5113
				257.597	99.9822	257.869	97.7584	255.489	96.5065
				257.853	99.9826	257.96	97.756	255.652	96.5016
				257.88	99.9828	258.176	97.7535	255.813	96.4968
				258.182	99.9831	258.266	97.7508	255.988	96.4919
				258.25	99.9834	258.495	97.7483	256.174	96.4871
				258.464	99.9838	258.608	97.7454	256.271	96.4822
				258.61	99.9841	258.785	97.7426	256.519	96.4774
				258.771	99.9846	258.961	97.7396	256.587	96.4726
				258.944	99.9849	259.058	97.7366	256.829	96.4678
				259.108	99.9852	259.319	97.7337	256.959	96.463
				259.353	99.9856	259.373	97.7305	257.147	96.4584
				259.388	99.9858	259.648	97.7276	257.322	96.4538
				259.649	99.9859	259.759	97.7245	257.466	96.4494
				259.699	99.986	259.951	97.7214	257.67	96.4449
				259.91	99.986	260.097	97.7182	257.771	96.4405
				260.078	99.986	260.256	97.7151	258.027	96.4364
				260.201	99.986	260.433	97.7119	258.084	96.4321
				260.459	99.9858	260.54	97.7087	258.366	96.428
				260.537	99.9857	260.802	97.7053	258.459	96.4239
				260.823	99.9854	260.868	97.7019	258.623	96.4196
				260.854	99.9852	261.121	97.6986	258.802	96.4153
				261.103	99.985	261.219	97.695	258.917	96.4109
				261.208	99.9848	261.407	97.6914	259.161	96.4062
				261.426	99.9846	261.572	97.6877	259.279	96.4015
				261.564	99.9843	261.735	97.6839	259.511	96.3969
				261.699	99.9843	261.927	97.6803	259.606	96.3919
				261.962	99.9842	262.048	97.6766	259.831	96.387
				261.972	99.9841	262.28	97.6728	259.92	96.382
				262.276	99.984	262.347	97.669	260.11	96.3769
				262.361	99.9838	262.596	97.6653	260.307	96.372
				262.588	99.9836	262.686	97.6616	260.409	96.3669
				262.653	99.9834	262.882	97.6579	260.661	96.3618
				262.824	99.983	263.091	97.6543	260.75	96.3567
				263.016	99.9828	263.191	97.6507	260.985	96.3516
				263.131	99.9826	263.422	97.647	261.082	96.3466
				263.404	99.9826	263.534	97.6432	261.318	96.3415
				263.475	99.9826	263.77	97.6394	261.441	96.3364
				263.725	99.9826	263.851	97.6354	261.624	96.3313
				263.812	99.9827	264.103	97.6312	261.811	96.3262
				264.008	99.9827	264.203	97.6271	261.911	96.3211
				264.194	99.9827	264.396	97.6227	262.156	96.316
				264.324	99.9827	264.582	97.6182	262.218	96.3109
				264.491	99.9825	264.67	97.6136	262.471	96.3056
				264.593	99.9823	264.91	97.609	262.58	96.3005
				264.88	99.9822	265.001	97.6043	262.796	96.2953
				264.888	99.982	265.253	97.5996	262.921	96.2902
				265.158	99.982	265.377	97.5946	263.107	96.2849
				265.212	99.9819	265.584	97.5898	263.272	96.2796
				265.439	99.9818	265.692	97.585	263.395	96.2744
				265.632	99.9817	265.877	97.58	263.648	96.2691
				265.757	99.9816	266.055	97.5752	263.701	96.2638
				266.002	99.9814	266.169	97.5704	263.967	96.2585
				266.058	99.9813	266.413	97.5656	264.063	96.2531
				266.334	99.9809	266.495	97.5609	264.245	96.2477
				266.422	99.9808	266.737	97.5563	264.409	96.2421
				266.603	99.9807	266.858	97.5516	264.56	96.2363
				266.68	99.9804	267.021	97.5471	264.743	96.2306
				266.856	99.9803	267.2	97.5426	264.871	96.2245
				267.127	99.9801	267.365	97.5383	265.121	96.2184
				267.182	99.9801	267.558	97.5338	265.191	96.212
				267.445	99.9801	267.66	97.5293	265.444	96.2055
				267.508	99.9801	267.905	97.5249	265.544	96.1991
				267.763	99.9801	267.976	97.5204	265.736	96.1927
				267.906	99.9803	268.237	97.5158	265.922	96.1864
				268.05	99.9803	268.347	97.5113	266.05	96.1803
				268.201	99.9801	268.531	97.5067	266.27	96.1744
				268.409	99.98	268.703	97.5021	266.369	96.1688
				268.536	99.9799	268.833	97.4974	266.604	96.1634
				268.672	99.9797	269.041	97.4928	266.698	96.1581
				268.895	99.9796	269.167	97.4881	266.958	96.153
				268.897	99.9794	269.409	97.4834	267.055	96.1481
				269.189	99.9792	269.488	97.4786	267.261	96.1433
				269.305	99.9789	269.753	97.4739	267.442	96.1385
				269.492	99.9787	269.849	97.4693	267.552	96.1339
				269.636	99.9784	270.035	97.4645	267.786	96.1291
				269.81	99.9782	270.203	97.4599	267.883	96.1247
				269.931	99.9778	270.324	97.4549	268.114	96.1202
				270.123	99.9775	270.554	97.4502	268.225	96.1156
				270.397	99.9772	270.663	97.4453	268.468	96.1114
				270.444	99.9768	270.898	97.4404	268.558	96.1069
				270.704	99.9766	271.006	97.4355	268.764	96.1025
				270.777	99.9766	271.249	97.4305	268.943	96.098
				270.942	99.9765	271.35	97.4255	269.06	96.0936
				271.141	99.9765	271.551	97.4205	269.311	96.089
				271.257	99.9767	271.732	97.4155	269.393	96.0844
				271.507	99.977	271.846	97.4104	269.652	96.0797
				271.574	99.9772	272.096	97.4052	269.737	96.0751
				271.823	99.9775	272.176	97.4001	269.945	96.0705
				271.909	99.9778	272.414	97.395	270.08	96.0657
				272.12	99.978	272.514	97.3899	270.263	96.061
				272.224	99.9784	272.717	97.3847	270.435	96.056
				272.401	99.9787	272.865	97.3797	270.579	96.0509
				272.619	99.9791	273.072	97.3745	270.832	96.0458
				272.686	99.9793	273.259	97.3694	270.887	96.0407
				272.941	99.9796	273.359	97.3641	271.16	96.0356
				273.03	99.9797	273.615	97.3589	271.248	96.0305
				273.242	99.9798	273.669	97.3535	271.457	96.0254
				273.355	99.9797	273.941	97.3481	271.598	96.0206
				273.549	99.9796	274.029	97.3426	271.778	96.0159
				273.709	99.9794	274.235	97.3371	271.944	96.0112
				273.856	99.9791	274.392	97.3313	272.074	96.0066
				274.027	99.9788	274.543	97.3256	272.302	96.0022
				274.107	99.9787	274.725	97.3196	272.364	95.9977
				274.381	99.9786	274.835	97.3135	272.651	95.9933
				274.475	99.9786	275.111	97.3072	272.748	95.9888
				274.676	99.9786	275.168	97.3007	272.959	95.9844
				274.824	99.9786	275.434	97.294	273.11	95.98
				274.956	99.9786	275.544	97.2871	273.243	95.9755
				275.143	99.9784	275.712	97.2801	273.43	95.9709
				275.249	99.9782	275.896	97.2729	273.56	95.9665
				275.488	99.978	276.025	97.2654	273.766	95.9618
				275.541	99.9777	276.227	97.258	273.867	95.9572
				275.867	99.9774	276.344	97.2504	274.125	95.9526
				275.916	99.9772	276.581	97.2428	274.206	95.9479
				276.15	99.977	276.655	97.2351	274.406	95.9429
				276.26	99.9768	276.905	97.2273	274.561	95.938
				276.404	99.9768	277.013	97.2195	274.697	95.933
				276.583	99.9768	277.188	97.2115	274.917	95.9279
				276.708	99.9768	277.383	97.2036	275.036	95.9228
				276.968	99.9768	277.488	97.1954	275.255	95.9177
				277.05	99.9768	277.729	97.1874	275.336	95.9126
				277.271	99.9767	277.807	97.1791	275.573	95.9075
				277.419	99.9765	278.035	97.1709	275.654	95.9026
				277.596	99.9762	278.13	97.1626	275.855	95.8978
				277.7	99.9758	278.345	97.1543	276.017	95.8932
				277.864	99.9754	278.468	97.1459	276.146	95.8886
				278.104	99.9751	278.64	97.1375	276.365	95.884
				278.153	99.9747	278.849	97.129	276.459	95.8795
				278.385	99.9744	278.93	97.1205	276.688	95.8751
				278.527	99.9741	279.17	97.1119	276.783	95.8706
				278.727	99.9739	279.248	97.1031	277.008	95.8662
				278.902	99.9735	279.496	97.0944	277.124	95.8617
				279.037	99.9733	279.605	97.0855	277.325	95.8573
				279.185	99.973	279.795	97.0767	277.459	95.8527
				279.383	99.9728	279.92	97.0677	277.593	95.8482
				279.563	99.9724	280.099	97.0586	277.819	95.8436
				279.682	99.9722	280.268	97.0495	277.885	95.839
				279.907	99.972	280.372	97.0404	278.153	95.8346
				279.986	99.9718	280.61	97.0312	278.253	95.83
				280.222	99.9717	280.705	97.0221	278.465	95.8252
				280.345	99.9715	280.957	97.0128	278.584	95.8206
				280.478	99.9713	281.063	97.0036	278.769	95.816
				280.713	99.9711	281.222	96.9941	278.928	95.8112
				280.839	99.9709	281.38	96.9847	279.052	95.8066
				280.991	99.9707	281.519	96.9753	279.286	95.8018
				281.121	99.9703	281.714	96.9657	279.358	95.797
				281.388	99.9699	281.82	96.956	279.628	95.7921
				281.519	99.9694	282.069	96.9464	279.694	95.7873
				281.643	99.9688	282.113	96.9366	279.905	95.7825
				281.805	99.968	282.358	96.9268	280.049	95.7776
				281.969	99.9671	282.465	96.9168	280.224	95.7727
				282.177	99.9665	282.651	96.9068	280.404	95.7675
				282.288	99.9657	282.833	96.8965	280.561	95.7626
				282.585	99.965	282.962	96.8863	280.764	95.7575
				282.623	99.9646	283.158	96.8761	280.84	95.7524
				282.831	99.9644	283.267	96.8657	281.108	95.7475
				282.97	99.9643	283.489	96.8553	281.17	95.7424
				283.159	99.9642	283.563	96.8451	281.394	95.7374
				283.282	99.9641	283.806	96.8347	281.563	95.7325
				283.42	99.9639	283.919	96.8245	281.687	95.7274
				283.656	99.9638	284.101	96.8141	281.904	95.7224
				283.749	99.9636	284.291	96.8039	282.022	95.7173
				283.993	99.9635	284.393	96.7935	282.249	95.7122
				284.027	99.9633	284.627	96.7831	282.331	95.707
				284.307	99.963	284.726	96.7725	282.603	95.7019
				284.425	99.963	284.955	96.7619	282.697	95.6966
				284.597	99.9629	285.055	96.7511	282.912	95.6911
				284.815	99.9629	285.284	96.7404	283.066	95.6859
				284.861	99.9628	285.393	96.7296	283.195	95.6804
				285.133	99.9627	285.552	96.7186	283.396	95.675
				285.178	99.9626	285.733	96.7077	283.493	95.6696
				285.44	99.9623	285.833	96.6966	283.747	95.6642
				285.527	99.9618	286.101	96.6855	283.86	95.6587
				285.738	99.9613	286.165	96.6742	284.093	95.6533
				285.919	99.9607	286.436	96.6629	284.175	95.6477
				286.015	99.9602	286.528	96.6513	284.389	95.6421
				286.262	99.9596	286.704	96.6398	284.537	95.6367
				286.309	99.9591	286.85	96.6282	284.695	95.6311
				286.587	99.9585	287.005	96.6163	284.909	95.6253
				286.698	99.958	287.211	96.6045	285.006	95.6197
				286.901	99.9573	287.317	96.5924	285.245	95.6141
				286.983	99.9567	287.568	96.5803	285.35	95.6083
				287.224	99.9559	287.606	96.5681	285.544	95.6026
				287.366	99.9551	287.869	96.5558	285.671	95.5968
				287.508	99.9542	287.97	96.5435	285.876	95.591
				287.698	99.9535	288.158	96.5309	286.032	95.5853
				287.807	99.9526	288.342	96.5185	286.183	95.5794
				288.061	99.9517	288.475	96.5058	286.408	95.5734
				288.196	99.9509	288.667	96.4932	286.47	95.5675
				288.356	99.95	288.777	96.4804	286.734	95.5614
				288.528	99.9492	288.995	96.4676	286.815	95.5553
				288.665	99.9483	289.058	96.4546	287.053	95.5494
				288.793	99.9474	289.316	96.4416	287.174	95.5433
				288.97	99.9465	289.428	96.4286	287.35	95.5372
				289.233	99.9456	289.587	96.4154	287.511	95.5311
				289.267	99.9446	289.76	96.4023	287.666	95.525
				289.518	99.9437	289.883	96.389	287.877	95.5189
				289.614	99.9429	290.101	96.3757	287.953	95.5128
				289.79	99.9421	290.203	96.3622	288.243	95.5069
				290.003	99.9413	290.439	96.3486	288.31	95.5006
				290.057	99.9407	290.532	96.3349	288.547	95.4946
				290.31	99.9401	290.755	96.3212	288.677	95.4885
				290.425	99.9394	290.853	96.3073	288.809	95.4824
				290.688	99.9388	291.024	96.2934	289.002	95.4761
				290.767	99.9381	291.205	96.2795	289.15	95.47
				290.999	99.9375	291.297	96.2654	289.365	95.4638
				291.11	99.9368	291.549	96.2514	289.464	95.4577
				291.318	99.9361	291.648	96.2372	289.715	95.4514
				291.449	99.9355	291.879	96.2231	289.789	95.4452
				291.589	99.9349	291.967	96.2089	290.03	95.4389
				291.795	99.9345	292.18	96.1945	290.169	95.4326
				291.829	99.9339	292.303	96.1803	290.323	95.4264
				292.159	99.9335	292.472	96.1659	290.527	95.42
				292.245	99.9332	292.667	96.1514	290.657	95.4137
				292.505	99.9328	292.769	96.1369	290.889	95.4074
				292.597	99.9325	293.007	96.1224	290.975	95.401
				292.77	99.9323	293.06	96.1078	291.204	95.3949
				292.98	99.9321	293.299	96.0931	291.301	95.3887
				293.091	99.932	293.412	96.0783	291.544	95.3824
				293.286	99.9318	293.596	96.0635	291.681	95.3762
				293.392	99.9318	293.763	96.0486	291.85	95.3699
				293.658	99.9318	293.942	96.0336	292.053	95.3638
				293.712	99.932	294.115	96.0187	292.14	95.3576
				293.896	99.9321	294.208	96.0036	292.394	95.3513
				294.078	99.9322	294.456	95.9885	292.499	95.3452
				294.252	99.9323	294.504	95.9733	292.745	95.3391
				294.472	99.9323	294.77	95.9582	292.855	95.3329
				294.572	99.9323	294.883	95.943	293.059	95.3268
				294.824	99.9324	295.053	95.9276	293.194	95.3207
				294.88	99.9324	295.219	95.9124	293.35	95.3146
				295.106	99.9325	295.359	95.897	293.56	95.3087
				295.25	99.9327	295.56	95.8817	293.651	95.3027
				295.398	99.9331	295.67	95.8664	293.925	95.2968
				295.624	99.9334	295.933	95.8511	294.025	95.2909
				295.707	99.9335	296.001	95.8359	294.263	95.2849
				295.904	99.9337	296.231	95.8206	294.367	95.279
				296.041	99.9338	296.336	95.8053	294.532	95.2729
				296.305	99.9338	296.511	95.7899	294.711	95.2668
				296.38	99.9337	296.709	95.7746	294.882	95.2608
				296.627	99.9337	296.803	95.7592	295.086	95.2545
				296.753	99.9336	297.056	95.7438	295.178	95.2481
				296.885	99.9335	297.141	95.7283	295.439	95.2418
				297.111	99.9336	297.375	95.7129	295.497	95.2354
				297.199	99.9336	297.49	95.6975	295.75	95.229
				297.44	99.9338	297.716	95.6821	295.879	95.2225
				297.566	99.9339	297.825	95.6666	296.057	95.2161
				297.722	99.9342	298.002	95.651	296.253	95.2097
				297.877	99.9343	298.213	95.6355	296.393	95.2033
				298.04	99.9344	298.29	95.6199	296.584	95.1969
				298.189	99.9345	298.548	95.6045	296.681	95.1903
				298.327	99.9346	298.625	95.589	296.941	95.1839
				298.561	99.9348	298.861	95.5737	297.019	95.1773
				298.656	99.935	298.973	95.5584	297.264	95.1709
				298.99	99.9351	299.169	95.5432	297.4	95.1643
				299.028	99.9355	299.325	95.5277	297.555	95.1578
				299.219	99.9357	299.484	95.5126	297.742	95.1513
				299.376	99.9358	299.681	95.4972	297.859	95.1448
				299.516	99.936	299.77	95.4817	298.079	95.1382
				299.696	99.9363	300.009	95.4663	298.192	95.1317
				299.849	99.9366	300.096	95.4506	298.441	95.1252
				300.09	99.9367	300.349	95.435	298.516	95.1187
				300.215	99.937	300.46	95.4192	298.75	95.1122
				300.468	99.9374	300.631	95.4035	298.86	95.1058
				300.485	99.9377	300.793	95.3876	299.031	95.0994
				300.717	99.938	300.944	95.3716	299.215	95.0931
				300.89	99.9383	301.119	95.3557	299.338	95.0867
				301.014	99.9388	301.25	95.3396	299.582	95.0806
				301.281	99.9392	301.509	95.3236	299.668	95.0744
				301.338	99.9398	301.58	95.3075	299.903	95.0681
				301.584	99.9403	301.827	95.2914	300.011	95.062
				301.642	99.941	301.927	95.2751	300.225	95.0559
				301.895	99.9416	302.093	95.259	300.358	95.0498
				302.023	99.9421	302.269	95.2427	300.529	95.0437
				302.238	99.9425	302.392	95.2263	300.726	95.0376
				302.431	99.9431	302.618	95.2098	300.813	95.0315
				302.499	99.9435	302.697	95.1932	301.072	95.0255
				302.743	99.9441	302.941	95.1764	301.156	95.0194
				302.813	99.9445	303.011	95.1595	301.396	95.0131
				303.052	99.9451	303.252	95.1424	301.51	95.0069
				303.162	99.9455	303.367	95.1253	301.705	95.0008
				303.376	99.946	303.554	95.108	301.866	94.9943
				303.488	99.9464	303.745	95.0906	302.031	94.9881
				303.635	99.9466	303.828	95.0732	302.206	94.9818
				303.853	99.9468	304.061	95.0554	302.307	94.9756
				304.007	99.9471	304.145	95.0375	302.563	94.9695
				304.225	99.9471	304.38	95.0194	302.626	94.9632
				304.271	99.9471	304.499	95.0011	302.868	94.9571
				304.562	99.9468	304.709	94.9826	302.985	94.951
				304.618	99.9467	304.83	94.9638	303.157	94.9448
				304.787	99.9465	304.986	94.9448	303.344	94.9387
				304.998	99.9464	305.185	94.9257	303.487	94.9328
				305.095	99.9461	305.281	94.9063	303.673	94.9267
				305.304	99.9457	305.535	94.8866	303.775	94.9207
				305.419	99.9454	305.597	94.8667	304.052	94.9146
				305.655	99.9453	305.84	94.8467	304.116	94.9087
				305.754	99.9451	305.966	94.8264	304.35	94.9028
				305.986	99.9451	306.136	94.8059	304.48	94.8969
				306.074	99.9451	306.285	94.7852	304.631	94.8909
				306.298	99.9453	306.432	94.7642	304.829	94.885
				306.47	99.9456	306.627	94.7431	304.97	94.8792
				306.59	99.946	306.731	94.7216	305.195	94.8735
				306.775	99.9462	307.005	94.6999	305.287	94.8679
				306.864	99.9465	307.048	94.6779	305.523	94.8623
				307.126	99.9466	307.294	94.6556	305.608	94.8567
				307.211	99.9467	307.428	94.6331	305.854	94.8512
				307.418	99.9468	307.566	94.6104	305.973	94.8458
				307.569	99.9468	307.755	94.5874	306.151	94.8404
				307.796	99.947	307.89	94.5643	306.352	94.8351
				307.892	99.947	308.092	94.5409	306.454	94.8298
				308.012	99.9471	308.192	94.5173	306.675	94.8246
				308.289	99.9472	308.437	94.4935	306.765	94.8193
				308.326	99.9473	308.508	94.4694	307.007	94.8142
				308.6	99.9475	308.755	94.4453	307.115	94.8089
				308.728	99.9477	308.875	94.4207	307.357	94.8038
				308.89	99.9479	309.053	94.396	307.471	94.7986
				309.038	99.9482	309.247	94.371	307.637	94.7935
				309.209	99.9483	309.339	94.346	307.822	94.7882
				309.379	99.9483	309.581	94.3206	307.933	94.7829
				309.474	99.9482	309.673	94.295	308.179	94.7778
				309.788	99.9479	309.911	94.2692	308.269	94.7725
				309.852	99.9476	310.012	94.2431	308.502	94.7673
				310.064	99.9473	310.245	94.2167	308.612	94.762
				310.193	99.9471	310.345	94.19	308.802	94.7566
				310.354	99.9468	310.506	94.1632	308.952	94.7511
				310.575	99.9467	310.732	94.136	309.123	94.7455
				310.657	99.9467	310.811	94.1088	309.306	94.7398
				310.912	99.9467	311.068	94.0812	309.419	94.734
				311.019	99.9468	311.172	94.0536	309.672	94.7283
				311.241	99.9468	311.411	94.0257	309.73	94.7223
				311.32	99.947	311.505	93.9976	309.978	94.7164
				311.559	99.9471	311.708	93.9692	310.086	94.7105
				311.679	99.9472	311.85	93.9405	310.264	94.7045
				311.83	99.9473	312.003	93.9115	310.437	94.6984
				312.031	99.9474	312.192	93.8823	310.591	94.6924
				312.136	99.9474	312.295	93.8528	310.78	94.6864
				312.412	99.9474	312.561	93.8231	310.891	94.6803
				312.472	99.9472	312.616	93.7932	311.134	94.6746
				312.74	99.9471	312.863	93.7632	311.189	94.6688
				312.813	99.9468	312.985	93.7327	311.452	94.663
				313.001	99.9466	313.157	93.7022	311.56	94.6574
				313.171	99.9464	313.335	93.6713	311.749	94.652
				313.335	99.9463	313.477	93.6404	311.933	94.6467
				313.561	99.9462	313.674	93.6092	312.054	94.6415
				313.637	99.9461	313.763	93.5778	312.257	94.6364
				313.894	99.9458	314.016	93.5461	312.355	94.6313
				313.976	99.9456	314.078	93.5143	312.596	94.6262
				314.225	99.9454	314.32	93.4822	312.695	94.6212
				314.364	99.9452	314.456	93.45	312.946	94.6165
				314.494	99.9452	314.614	93.4177	313.047	94.6115
				314.678	99.9451	314.797	93.3852	313.209	94.6066
				314.788	99.9451	314.92	93.3525	313.409	94.6016
				315.033	99.9451	315.137	93.3197	313.504	94.5967
				315.132	99.945	315.224	93.2868	313.749	94.5916
				315.368	99.9449	315.473	93.2538	313.841	94.5865
				315.445	99.9449	315.548	93.2207	314.079	94.5814
				315.646	99.9447	315.783	93.1873	314.164	94.5761
				315.778	99.9446	315.885	93.1539	314.385	94.5708
				315.994	99.9447	316.056	93.1203	314.495	94.5656
				316.157	99.9449	316.249	93.0866	314.68	94.5603
				316.241	99.945	316.321	93.0526	314.88	94.555
				316.496	99.945	316.577	93.0187	314.986	94.5498
				316.614	99.9449	316.691	92.9845	315.232	94.5447
				316.841	99.9447	316.914	92.9502	315.298	94.5394
				316.975	99.9444	317	92.9157	315.54	94.5341
				317.131	99.944	317.209	92.8809	315.631	94.5289
				317.293	99.9435	317.337	92.846	315.843	94.5238
				317.448	99.9431	317.488	92.8109	315.984	94.5186
				317.655	99.9428	317.714	92.7754	316.138	94.5137
				317.755	99.9424	317.786	92.7397	316.333	94.5088
				318.02	99.9422	318.038	92.7038	316.428	94.5038
				318.086	99.9422	318.108	92.6678	316.692	94.4989
				318.276	99.9421	318.348	92.6317	316.744	94.4938
				318.45	99.9421	318.474	92.5952	317.013	94.4888
				318.57	99.9421	318.652	92.5587	317.14	94.4836
				318.804	99.9419	318.819	92.522	317.31	94.4785
				318.892	99.9417	318.97	92.4853	317.474	94.4732
				319.147	99.9414	319.162	92.4484	317.614	94.4679
				319.234	99.9411	319.254	92.4114	317.801	94.4625
				319.475	99.9408	319.507	92.3743	317.904	94.4572
				319.58	99.9404	319.567	92.3371	318.171	94.4518
				319.752	99.9402	319.814	92.2998	318.236	94.4465
				319.928	99.94	319.955	92.2625	318.476	94.4411
				320.05	99.9399	320.106	92.2251	318.594	94.4358
				320.272	99.9398	320.296	92.1876	318.77	94.4306
				320.333	99.9397	320.412	92.1499	318.944	94.4254
				320.617	99.9394	320.636	92.1123	319.079	94.4203
				320.701	99.9392	320.736	92.0745	319.295	94.4153
				320.964	99.9388	321.002	92.0367	319.406	94.4101
				321.057	99.9386	321.087	91.9987	319.642	94.405
				321.231	99.9382	321.313	91.9607	319.715	94.4001
				321.373	99.9379	321.422	91.9225	319.943	94.395
				321.491	99.9376	321.565	91.8844	320.049	94.3899
				321.746	99.9373	321.782	91.8461	320.228	94.3846
				321.843	99.937	321.873	91.8079	320.439	94.3792
				322.095	99.9368	322.134	91.7695	320.551	94.3736
				322.195	99.9366	322.232	91.731	320.77	94.368
				322.396	99.9363	322.461	91.6926	320.857	94.3622
				322.502	99.936	322.566	91.6539	321.093	94.3563
				322.69	99.9357	322.781	91.6154	321.191	94.3502
				322.867	99.9354	322.889	91.5766	321.425	94.3441
				323.016	99.9349	323.057	91.5377	321.542	94.3377
				323.273	99.9345	323.285	91.4987	321.707	94.3314
				323.289	99.934	323.366	91.4595	321.907	94.3248
				323.567	99.9337	323.607	91.4202	321.999	94.3183
				323.648	99.9334	323.688	91.3807	322.231	94.3117
				323.822	99.9332	323.924	91.341	322.313	94.3049
				324.011	99.9328	324.046	91.3012	322.567	94.2982
				324.122	99.9326	324.245	91.2611	322.68	94.2914
				324.342	99.9324	324.392	91.221	322.857	94.2845
				324.443	99.9322	324.555	91.1806	322.975	94.2776
				324.701	99.9318	324.765	91.1399	323.143	94.2708
				324.773	99.9316	324.843	91.0992	323.325	94.2639
				324.999	99.9313	325.106	91.0582	323.441	94.257
				325.137	99.931	325.17	91.0172	323.684	94.2501
				325.282	99.9307	325.408	90.9761	323.761	94.2432
				325.451	99.9304	325.555	90.9349	324.002	94.2363
				325.543	99.9302	325.688	90.8937	324.111	94.2293
				325.784	99.9299	325.885	90.8524	324.28	94.2224
				325.847	99.9296	326.01	90.811	324.424	94.2155
				326.113	99.9294	326.221	90.7697	324.591	94.2086
				326.202	99.9291	326.323	90.7284	324.776	94.2017
				326.396	99.9287	326.58	90.6869	324.895	94.1948
				326.529	99.9283	326.66	90.6453	325.135	94.188
				326.716	99.9279	326.868	90.6037	325.2	94.1811
				326.938	99.9273	327.013	90.562	325.442	94.1745
				326.998	99.9268	327.149	90.5201	325.544	94.1679
				327.226	99.9262	327.343	90.4782	325.73	94.1615
				327.364	99.9257	327.454	90.4362	325.9	94.1551
				327.57	99.925	327.695	90.3941	326.046	94.1487
				327.686	99.9244	327.79	90.3519	326.237	94.1424
				327.827	99.9239	328.015	90.3096	326.344	94.1362
				328.025	99.9233	328.114	90.267	326.566	94.1299
				328.117	99.9228	328.328	90.2245	326.641	94.1236
				328.352	99.9223	328.461	90.1815	326.905	94.1174
				328.483	99.9216	328.606	90.1386	327.014	94.1113
				328.683	99.9209	328.843	90.0954	327.196	94.105
				328.742	99.9203	328.911	90.0523	327.353	94.0989
				329.014	99.9196	329.158	90.009	327.472	94.0928
				329.112	99.9189	329.244	89.9655	327.698	94.0868
				329.266	99.9184	329.459	89.922	327.798	94.0807
				329.475	99.918	329.578	89.8785	328.03	94.0746
				329.566	99.9174	329.79	89.8349	328.135	94.0683
				329.734	99.9169	329.943	89.791	328.355	94.0622
				329.903	99.9165	330.065	89.7471	328.469	94.0561
				330.124	99.916	330.304	89.7031	328.625	94.05
				330.17	99.9154	330.369	89.6589	328.823	94.0438
				330.414	99.9147	330.642	89.6146	328.942	94.0375
				330.571	99.9141	330.722	89.5701	329.191	94.0313
				330.709	99.9134	330.933	89.5256	329.251	94.0249
				330.937	99.9128	331.067	89.4809	329.486	94.0186
				330.974	99.9121	331.23	89.436	329.591	94.0125
				331.215	99.9114	331.407	89.391	329.79	94.0062
				331.337	99.9108	331.55	89.3459	329.927	94.0003
				331.518	99.9102	331.76	89.3007	330.117	93.9944
				331.72	99.9095	331.856	89.2555	330.283	93.9886
				331.855	99.9089	332.132	89.2101	330.39	93.9827
				332.039	99.9082	332.201	89.1648	330.633	93.9771
				332.127	99.9076	332.41	89.1194	330.703	93.9715
				332.403	99.9069	332.539	89.074	330.951	93.9659
				332.494	99.9064	332.682	89.0286	331.039	93.9603
				332.752	99.9059	332.901	88.9833	331.244	93.9547
				332.798	99.9054	333.019	88.9381	331.404	93.9493
				332.966	99.9048	333.238	88.8928	331.566	93.9437
				333.127	99.9042	333.326	88.8476	331.74	93.9382
				333.308	99.9036	333.578	88.8025	331.852	93.9328
				333.469	99.9028	333.662	88.7573	332.079	93.9274
				333.594	99.9021	333.852	88.7121	332.152	93.9218
				333.815	99.9012	334.028	88.6669	332.42	93.9163
				333.947	99.9004	334.157	88.6218	332.508	93.9107
				334.172	99.8995	334.383	88.5767	332.691	93.9052
				334.245	99.8987	334.457	88.5316	332.863	93.8996
				334.447	99.8978	334.696	88.4864	332.972	93.894
				334.565	99.8969	334.782	88.4412	333.18	93.8885
				334.694	99.8958	334.985	88.3961	333.287	93.8829
				334.942	99.8949	335.121	88.351	333.536	93.8773
				334.995	99.8939	335.317	88.3058	333.607	93.8717
				335.195	99.893	335.459	88.2607	333.859	93.8663
				335.33	99.8921	335.594	88.2155	333.939	93.8607
				335.553	99.8911	335.831	88.1702	334.129	93.8551
				335.662	99.8902	335.897	88.125	334.297	93.8493
				335.891	99.8893	336.153	88.0798	334.412	93.8437
				336.032	99.8884	336.256	88.0345	334.652	93.838
				336.169	99.8875	336.458	87.9894	334.732	93.8324
				336.385	99.8866	336.594	87.9443	334.966	93.8266
				336.464	99.8857	336.753	87.8993	335.055	93.8207
				336.648	99.885	336.929	87.8545	335.277	93.8148
				336.735	99.8842	337.064	87.8098	335.395	93.8088
				337.002	99.8833	337.297	87.7651	335.593	93.8027
				337.122	99.8824	337.392	87.7206	335.766	93.7966
				337.283	99.8816	337.677	87.6761	335.869	93.7905
				337.482	99.8807	337.734	87.6316	336.09	93.7843
				337.574	99.8798	337.949	87.5872	336.167	93.7782
				337.819	99.879	338.12	87.5428	336.408	93.7721
				337.941	99.8782	338.245	87.4984	336.534	93.7662
				338.161	99.8774	338.455	87.4542	336.73	93.7604
				338.214	99.8765	338.582	87.4099	336.873	93.7546
				338.445	99.8757	338.812	87.3655	337.043	93.749
				338.635	99.8748	338.901	87.3215	337.206	93.7434
				338.678	99.8739	339.151	87.2774	337.323	93.7382
				338.899	99.8732	339.246	87.2333	337.57	93.7327
				339.045	99.8723	339.44	87.1894	337.643	93.7275
				339.258	99.8715	339.622	87.1454	337.899	93.7222
				339.34	99.8709	339.756	87.1017	338.002	93.7171
				339.58	99.8702	339.99	87.0578	338.171	93.7118
				339.741	99.8694	340.06	87.0142	338.333	93.7069
				339.884	99.8687	340.297	86.9706	338.479	93.7018
				340.056	99.8679	340.4	86.9271	338.674	93.6969
				340.132	99.867	340.61	86.8836	338.802	93.6919
				340.441	99.8662	340.748	86.8402	339.037	93.687
				340.532	99.8653	340.944	86.7968	339.106	93.682
				340.7	99.8647	341.107	86.7535	339.358	93.6771
				340.835	99.864	341.224	86.7104	339.45	93.6722
				341.002	99.8633	341.457	86.6672	339.632	93.6674
				341.219	99.8627	341.531	86.6242	339.788	93.6624
				341.361	99.862	341.801	86.5811	339.938	93.6575
				341.532	99.8614	341.911	86.5381	340.158	93.6527
				341.636	99.8607	342.097	86.4951	340.272	93.648
				341.924	99.8601	342.247	86.452	340.491	93.6432
				341.971	99.8594	342.402	86.409	340.57	93.6386
				342.2	99.8589	342.571	86.3659	340.812	93.6338
				342.339	99.8584	342.693	86.3229	340.917	93.6294
				342.499	99.858	342.954	86.2799	341.127	93.6247
				342.712	99.8575	343.033	86.2368	341.292	93.6205
				342.785	99.8572	343.279	86.1937	341.407	93.616
				343.017	99.8567	343.365	86.1506	341.632	93.6117
				343.116	99.8563	343.568	86.1077	341.73	93.6073
				343.338	99.8559	343.742	86.0648	341.971	93.603
				343.476	99.8554	343.858	86.0218	342.081	93.5986
				343.674	99.8549	344.081	85.9791	342.315	93.5941
				343.835	99.8543	344.198	85.9364	342.423	93.5895
				343.979	99.8538	344.43	85.8939	342.595	93.5847
				344.196	99.8532	344.512	85.8512	342.777	93.5799
				344.272	99.8527	344.748	85.8087	342.909	93.575
				344.539	99.8521	344.854	85.766	343.172	93.5699
				344.59	99.8517	345.041	85.7233	343.248	93.5648
				344.843	99.8512	345.221	85.6806	343.513	93.5595
				344.959	99.8508	345.353	85.6378	343.597	93.5543
				345.152	99.8503	345.58	85.5951	343.804	93.5488
				345.321	99.85	345.673	85.5523	343.937	93.5434
				345.458	99.8497	345.886	85.5095	344.123	93.5381
				345.672	99.8494	345.994	85.4667	344.311	93.5327
				345.774	99.849	346.214	85.4239	344.444	93.5271
				346	99.8487	346.348	85.3811	344.692	93.5217
				346.114	99.8484	346.514	85.3384	344.773	93.5162
				346.318	99.8481	346.694	85.2957	345.024	93.5108
				346.439	99.8479	346.805	85.253	345.127	93.5054
				346.577	99.8476	347.056	85.2103	345.33	93.4999
				346.8	99.8474	347.111	85.1676	345.501	93.4945
				346.96	99.8473	347.371	85.1248	345.663	93.4892
				347.159	99.847	347.488	85.082	345.853	93.4838
				347.29	99.8467	347.674	85.0391	345.973	93.4785
				347.534	99.8465	347.834	84.9961	346.222	93.4731
				347.586	99.8463	347.966	84.9532	346.303	93.4677
				347.824	99.8461	348.157	84.9101	346.551	93.4621
				348.014	99.8459	348.264	84.8671	346.678	93.4565
				348.151	99.8455	348.544	84.824	346.87	93.4509
				348.355	99.8452	348.6	84.7808	347.064	93.4451
				348.446	99.8447	348.847	84.7376	347.163	93.4393
				348.686	99.8442	348.959	84.6941	347.393	93.4334
				348.767	99.8435	349.11	84.6506	347.518	93.4276
				348.989	99.8428	349.296	84.607	347.734	93.4217
				349.186	99.8423	349.438	84.563	347.832	93.4158
				349.284	99.8418	349.66	84.5191	348.08	93.4099
				349.514	99.8414	349.762	84.4749	348.191	93.4039
				349.626	99.8411	349.98	84.4306	348.381	93.398
				349.82	99.8409	350.07	84.386	348.563	93.3923
				349.937	99.8405	350.303	84.3415	348.678	93.3863
				350.185	99.8403	350.423	84.2969	348.924	93.3804
				350.329	99.8399	350.612	84.2522	349.028	93.3743
				350.485	99.8394	350.795	84.2074	349.266	93.3685
				350.686	99.839	350.913	84.1625	349.351	93.3626
				350.804	99.8384	351.147	84.1175	349.594	93.3567
				351.001	99.8378	351.236	84.0724	349.728	93.3508
				351.116	99.8372	351.469	84.0272	349.901	93.3448
				351.389	99.8367	351.578	83.9818	350.085	93.3389
				351.48	99.8363	351.802	83.936	350.212	93.333
				351.736	99.8361	351.93	83.89	350.472	93.327
				351.835	99.8359	352.11	83.8438	350.52	93.3213
				352.007	99.8358	352.297	83.7973	350.789	93.3155
				352.188	99.8358	352.398	83.7504	350.892	93.3097
				352.286	99.8357	352.645	83.7034	351.099	93.304
				352.546	99.8356	352.722	83.656	351.254	93.2984
				352.707	99.8353	352.97	83.6084	351.438	93.2928
				352.904	99.8351	353.103	83.5606	351.587	93.2872
				352.971	99.8349	353.279	83.5126	351.705	93.2816
				353.197	99.8347	353.433	83.4643	351.94	93.276
				353.328	99.8346	353.589	83.4158	352.019	93.2706
				353.511	99.8345	353.792	83.367	352.291	93.2651
				353.738	99.8345	353.888	83.3178	352.391	93.2599
				353.836	99.8345	354.157	83.2685	352.582	93.2546
				354.077	99.8345	354.227	83.2186	352.762	93.2493
				354.146	99.8344	354.469	83.1687	352.881	93.2442
				354.398	99.8342	354.603	83.1184	353.093	93.2391
				354.517	99.8342	354.769	83.0678	353.209	93.2342
				354.705	99.8341	354.94	83.017	353.441	93.2292
				354.889	99.8339	355.081	82.9658	353.526	93.2243
				355.03	99.8338	355.31	82.9143	353.779	93.2194
				355.225	99.8338	355.424	82.8627	353.866	93.2144
				355.319	99.8337	355.661	82.8107	354.056	93.2093
				355.609	99.8336	355.738	82.7583	354.241	93.204
				355.689	99.8335	355.974	82.7056	354.347	93.1988
				355.923	99.8334	356.099	82.6526	354.585	93.1933
				356.06	99.8333	356.268	82.5994	354.678	93.1879
				356.212	99.833	356.499	82.5456	354.903	93.1823
				356.397	99.8329	356.578	82.4917	354.995	93.1767
				356.502	99.8327	356.825	82.4371	355.227	93.1711
				356.759	99.8326	356.932	82.3822	355.328	93.1655
				356.855	99.8325	357.16	82.3268	355.532	93.1598
				357.093	99.8324	357.279	82.2712	355.722	93.1542
				357.2	99.8323	357.492	82.215	355.818	93.1484
				357.415	99.8321	357.62	82.1584	356.059	93.1428
				357.572	99.8318	357.777	82.1014	356.134	93.1372
				357.717	99.8316	357.985	82.0439	356.367	93.1314
				357.942	99.8314	358.074	81.9857	356.475	93.1258
				358.023	99.8309	358.348	81.9273	356.687	93.1202
				358.29	99.8306	358.438	81.8681	356.834	93.1146
				358.38	99.8302	358.675	81.8085	357.023	93.109
				358.602	99.8297	358.801	81.7481	357.176	93.1034
				358.741	99.8293	358.959	81.6872	357.285	93.0977
				358.897	99.8287	359.128	81.6255	357.523	93.0921
				359.082	99.8283	359.275	81.5633	357.598	93.0863
				359.231	99.8278	359.492	81.5003	357.859	93.0807
				359.451	99.8274	359.584	81.4367	357.981	93.075
				359.554	99.8272	359.867	81.3723	358.154	93.0692
				359.811	99.8267	359.929	81.3072	358.31	93.0634
				359.88	99.8265	360.154	81.2416	358.471	93.0575
				360.086	99.8263	360.311	81.1752	358.656	93.0517
				360.276	99.826	360.436	81.1081	358.764	93.046
				360.411	99.8256	360.646	81.0403	359.023	93.04
				360.607	99.8252	360.775	80.9719	359.105	93.0341
				360.714	99.8249	360.996	80.9026	359.356	93.0284
				360.964	99.8245	361.091	80.8325	359.432	93.0224
				361.049	99.8242	361.342	80.7615	359.624	93.0167
				361.292	99.824	361.421	80.6896	359.814	93.0109
				361.406	99.8238	361.631	80.6168	359.944	93.0051
				361.619	99.8237	361.792	80.5431	360.167	92.9994
				361.779	99.8235	361.933	80.4684	360.271	92.9934
				361.895	99.8234	362.158	80.3928	360.505	92.9879
				362.131	99.8233	362.252	80.3161	360.604	92.9821
				362.217	99.8232	362.486	80.2386	360.849	92.9763
				362.468	99.8231	362.571	80.1596	360.947	92.9706
				362.581	99.8229	362.8	80.0797	361.133	92.9648
				362.785	99.8227	362.919	79.9985	361.337	92.9592
				362.967	99.8224	363.139	79.9161	361.431	92.9534
				363.117	99.8222	363.265	79.8324	361.674	92.9477
				363.298	99.822	363.403	79.7474	361.757	92.9419
				363.432	99.8218	363.628	79.6611	362.008	92.9361
				363.664	99.8216	363.687	79.5734	362.105	92.9304
				363.748	99.8213	363.956	79.4843	362.349	92.9246
				364.015	99.8212	364.053	79.394	362.47	92.9187
				364.097	99.8212	364.262	79.3023	362.653	92.9128
				364.287	99.8211	364.393	79.2092	362.819	92.9069
				364.461	99.821	364.541	79.115	362.928	92.9011
				364.585	99.8209	364.72	79.0192	363.177	92.8953
				364.801	99.8209	364.851	78.922	363.244	92.8896
				364.929	99.8208	365.052	78.8235	363.521	92.884
				365.156	99.8207	365.154	78.7235	363.633	92.8784
				365.249	99.8206	365.424	78.6218	363.803	92.8729
				365.482	99.8206	365.482	78.5187	363.967	92.8675
				365.588	99.8204	365.692	78.4142	364.122	92.8621
				365.76	99.8202	365.849	78.3081	364.308	92.8566
				365.97	99.82	365.979	78.2004	364.437	92.8512
				366.083	99.8197	366.19	78.0912	364.674	92.8458
				366.314	99.8195	366.308	77.9805	364.759	92.8403
				366.432	99.8192	366.521	77.8683	364.991	92.8351
				366.633	99.8189	366.612	77.7544	365.102	92.8298
				366.771	99.8186	366.851	77.6389	365.276	92.8245
				366.955	99.8184	366.935	77.5218	365.468	92.8194
				367.114	99.8181	367.149	77.403	365.618	92.8143
				367.265	99.8179	367.312	77.2824	365.816	92.8092
				367.479	99.8177	367.445	77.1603	365.928	92.8039
				367.593	99.8175	367.66	77.0363	366.173	92.7988
				367.851	99.8174	367.739	76.9108	366.252	92.7936
				367.924	99.8173	367.998	76.7834	366.514	92.7881
				368.137	99.8173	368.092	76.6543	366.618	92.7829
				368.306	99.8173	368.289	76.5233	366.809	92.7776
				368.416	99.8171	368.434	76.3906	366.999	92.7722
				368.615	99.8171	368.633	76.2562	367.104	92.7669
				368.75	99.8173	368.791	76.1198	367.329	92.7616
				368.966	99.8174	368.909	75.9816	367.42	92.7565
				369.052	99.8175	369.135	75.8415	367.663	92.7509
				369.334	99.8176	369.199	75.6997	367.764	92.7455
				369.41	99.8176	369.455	75.556	368.016	92.7402
				369.63	99.8177	369.556	75.4104	368.124	92.7346
				369.786	99.8177	369.761	75.2631	368.313	92.7288
				369.906	99.8178	369.915	75.114	368.49	92.7229
				370.104	99.818	370.058	74.963	368.588	92.7175
				370.186	99.8181	370.225	74.8102	368.83	92.7119
				370.456	99.8184	370.357	74.6556	368.916	92.7061
				370.56	99.8186	370.587	74.4991	369.181	92.7007
				370.793	99.8188	370.667	74.3409	369.293	92.6953
				370.906	99.8191	370.924	74.1809	369.49	92.69
				371.101	99.8194	371.005	74.019	369.625	92.6844
				371.264	99.8196	371.178	73.8554	369.8	92.6785
				371.35	99.8198	371.338	73.6901	369.968	92.6725
				371.648	99.82	371.455	73.523	370.093	92.6664
				371.669	99.8202	371.693	73.3539	370.337	92.6605
				371.947	99.8204	371.797	73.1832	370.416	92.6546
				372.017	99.8206	371.999	73.0105	370.643	92.6488
				372.246	99.8207	372.087	72.8359	370.746	92.6432
				372.387	99.8209	372.319	72.6594	370.922	92.6376
				372.538	99.821	372.417	72.481	371.094	92.6319
				372.738	99.8212	372.612	72.3004	371.252	92.6266
				372.854	99.8212	372.786	72.118	371.457	92.6215
				373.086	99.8213	372.876	71.9337	371.544	92.6162
				373.172	99.8214	373.125	71.7473	371.789	92.6113
				373.401	99.8216	373.18	71.5589	371.863	92.6065
				373.497	99.8216	373.437	71.3686	372.114	92.6024
				373.684	99.8217	373.526	71.1762	372.23	92.5984
				373.885	99.8217	373.72	70.9818	372.422	92.5943
				374.01	99.8218	373.873	70.7852	372.605	92.5905
				374.208	99.8218	374.033	70.5867	372.712	92.5869
				374.296	99.8219	374.19	70.386	372.934	92.583
				374.553	99.8219	374.311	70.1832	373.023	92.579
				374.619	99.8219	374.54	69.9784	373.266	92.5751
				374.865	99.822	374.614	69.7713	373.411	92.5709
				374.968	99.822	374.863	69.5623	373.61	92.567
				375.171	99.822	374.972	69.3509	373.736	92.5629
				375.306	99.822	375.137	69.1376	373.931	92.5588
				375.411	99.822	375.304	68.922	374.115	92.5548
				375.684	99.822	375.439	68.7043	374.202	92.5507
				375.756	99.822	375.62	68.4844	374.45	92.5464
				376.011	99.822	375.724	68.262	374.575	92.5421
				376.106	99.822	375.97	68.0375	374.822	92.538
				376.286	99.8219	376.033	67.8107	374.889	92.5339
				376.45	99.8218	376.283	67.5814	375.132	92.5296
				376.59	99.8217	376.383	67.3498	375.243	92.5253
				376.787	99.8217	376.551	67.1158	375.461	92.5211
				376.908	99.8216	376.73	66.8794	375.683	92.5166
				377.16	99.8216	376.836	66.6406	375.773	92.512
				377.23	99.8214	377.078	66.3994	376.028	92.5076
				377.459	99.8214	377.179	66.1558	376.092	92.5034
				377.562	99.8213	377.388	65.9097	376.392	92.4998
				377.761	99.8212	377.467	65.6609	376.487	92.496
				377.937	99.821	377.697	65.4099	376.681	92.4924
				378.035	99.8209	377.806	65.1564	376.834	92.4888
				378.294	99.8207	377.993	64.9004	376.97	92.485
				378.367	99.8204	378.182	64.642	377.204	92.4812
				378.6	99.8203	378.287	64.3811	377.314	92.4773
				378.675	99.82	378.516	64.1178	377.574	92.4731
				378.911	99.8199	378.595	63.8519	377.653	92.469
				379.06	99.8196	378.817	63.5837	377.912	92.4652
				379.213	99.8194	378.958	63.313	378.031	92.4613
				379.41	99.8191	379.141	63.0397	378.226	92.4572
				379.512	99.8189	379.29	62.7638	378.44	92.4531
				379.758	99.8186	379.434	62.4854	378.525	92.4486
				379.772	99.8184	379.616	62.2045	378.782	92.444
				380.052	99.818	379.71	61.921	378.827	92.4392
				380.196	99.8178	379.965	61.635	379.094	92.4343
				380.341	99.8175	380.036	61.3464	379.217	92.4292
				380.517	99.8173	380.287	61.0554	379.467	92.4242
				380.657	99.817	380.403	60.7619	379.508	92.4198
				380.869	99.8168	380.557	60.4659	379.758	92.4159
				380.957	99.8166	380.73	60.1676	379.975	92.4119
				381.22	99.8165	380.858	59.8667	380.098	92.4083
				381.281	99.8163	381.06	59.5636	380.351	92.4048
				381.548	99.8161	381.162	59.2578	380.433	92.4012
				381.642	99.8159	381.424	58.9498	380.684	92.3981
				381.779	99.8158	381.492	58.6394	380.752	92.3944
				382.009	99.8156	381.715	58.3266	380.95	92.391
				382.103	99.8154	381.84	58.0115	381.123	92.3874
				382.367	99.8152	381.984	57.6941	381.292	92.3841
				382.464	99.8149	382.189	57.3744	381.473	92.3804
				382.678	99.8147	382.282	57.0523	381.627	92.3772
				382.77	99.8145	382.521	56.728	381.874	92.3734
				382.959	99.8143	382.619	56.4014	381.946	92.3697
				383.118	99.8141	382.826	56.0725	382.139	92.3659
				383.24	99.814	382.934	55.7413	382.29	92.3622
				383.467	99.8136	383.116	55.4078	382.484	92.3584
				383.576	99.8135	383.257	55.0721	382.638	92.3541
				383.806	99.8133	383.405	54.7341	382.821	92.3498
				383.915	99.8131	383.622	54.394	383.005	92.3459
				384.088	99.813	383.706	54.0517	383.068	92.3418
				384.242	99.8128	383.949	53.7075	383.402	92.338
				384.386	99.8126	384.034	53.3612	383.429	92.3345
				384.574	99.8125	384.245	53.0134	383.66	92.3314
				384.718	99.8124	384.379	52.6635	383.834	92.3286
				384.948	99.8122	384.562	52.3118	383.979	92.3261
				385.007	99.812	384.728	51.9583	384.182	92.3231
				385.257	99.8117	384.853	51.603	384.284	92.3207
				385.354	99.8114	385.062	51.2459	384.499	92.318
				385.536	99.8112	385.148	50.8869	384.596	92.3152
				385.735	99.811	385.404	50.5263	384.869	92.3124
				385.852	99.8106	385.484	50.1638	384.95	92.3095
				386.071	99.8104	385.714	49.7994	385.17	92.3065
				386.159	99.8103	385.857	49.4332	385.275	92.3036
				386.38	99.8101	385.988	49.0652	385.443	92.3004
				386.483	99.8099	386.19	48.6952	385.665	92.2971
				386.728	99.8096	386.308	48.3233	385.765	92.2937
				386.844	99.8095	386.517	47.9497	385.982	92.2902
				387.017	99.8093	386.62	47.5742	386.106	92.2863
				387.185	99.8091	386.859	47.197	386.29	92.2823
				387.297	99.8089	386.938	46.8182	386.433	92.2784
				387.54	99.8087	387.148	46.4377	386.659	92.2744
				387.603	99.8085	387.294	46.0557	386.81	92.2706
				387.825	99.8083	387.441	45.6724	386.956	92.2668
				387.924	99.8082	387.669	45.2877	387.159	92.2634
				388.135	99.808	387.751	44.9017	387.26	92.2597
				388.295	99.8078	388.001	44.5145	387.457	92.2561
				388.433	99.8077	388.093	44.1261	387.583	92.2525
				388.614	99.8074	388.297	43.7367	387.79	92.2487
				388.769	99.8072	388.421	43.3461	387.912	92.2454
				388.962	99.8071	388.6	42.9544	388.141	92.2421
				389.037	99.807	388.764	42.5616	388.26	92.2387
				389.285	99.8068	388.904	42.1678	388.472	92.2352
				389.438	99.8067	389.128	41.7729	388.615	92.2316
				389.541	99.8064	389.219	41.3771	388.71	92.2281
				389.769	99.8062	389.488	40.9803	388.987	92.2242
				389.823	99.8061	389.566	40.5826	389.062	92.2196
				390.097	99.8059	389.755	40.1841	389.312	92.215
				390.189	99.8058	389.925	39.7846	389.445	92.2104
				390.426	99.8057	390.091	39.3845	389.585	92.2057
				390.51	99.8056	390.274	38.9836	389.766	92.201
				390.725	99.8054	390.398	38.5821	389.965	92.1965
				390.82	99.8053	390.63	38.1801	390.087	92.1921
				391.012	99.8052	390.691	37.7772	390.237	92.1881
				391.231	99.8051	390.952	37.3738	390.488	92.1842
				391.298	99.805	391.052	36.9697	390.525	92.1801
				391.568	99.8049	391.272	36.565	390.8	92.1759
				391.62	99.8048	391.431	36.1599	390.894	92.172
				391.799	99.8049	391.55	35.7542	391.082	92.168
				391.979	99.8049	391.763	35.348	391.297	92.1642
				392.149	99.8049	391.871	34.9413	391.429	92.161
				392.325	99.8049	392.107	34.5343	391.666	92.1578
				392.443	99.8048	392.217	34.1265	391.744	92.1545
				392.652	99.8048	392.439	33.7184	392.04	92.1514
				392.742	99.8047	392.534	33.3099	392.063	92.1479
				392.98	99.8047	392.71	32.9009	392.282	92.1447
				393.064	99.8047	392.888	32.4914	392.415	92.141
				393.295	99.8047	393.005	32.0815	392.58	92.1372
				393.447	99.8048	393.256	31.6713	392.796	92.1338
				393.56	99.8048	393.336	31.261	392.834	92.1298
				393.775	99.8049	393.588	30.8506	393.105	92.1259
				393.859	99.8048	393.693	30.4399	393.217	92.1218
				394.096	99.8047	393.886	30.0294	393.409	92.118
				394.214	99.8043	394.033	29.6189	393.546	92.1142
				394.422	99.804	394.218	29.2087	393.745	92.1106
				394.536	99.8037	394.386	28.7987	393.905	92.1076
				394.708	99.8034	394.5	28.3893	393.989	92.105
				394.865	99.8029	394.752	27.9806	394.304	92.1027
				394.988	99.8026	394.815	27.573	394.337	92.1007
				395.222	99.8021	395.057	27.1665	394.593	92.0992
				395.312	99.8018	395.165	26.7615	394.704	92.0976
				395.544	99.8015	395.357	26.3583	394.878	92.0958
				395.651	99.8013	395.535	25.9567	395.054	92.0943
				395.827	99.8009	395.676	25.557	395.209	92.0926
				395.974	99.8007	395.893	25.1592	395.387	92.0913
				396.133	99.8006	395.998	24.7634	395.51	92.09
				396.319	99.8006	396.228	24.3697	395.721	92.0887
				396.426	99.8005	396.305	23.978	395.836	92.0875
				396.674	99.8004	396.547	23.5884	396.064	92.0865
				396.731	99.8002	396.683	23.201	396.124	92.085
				396.985	99.8	396.857	22.8158	396.372	92.0831
				397.075	99.7999	397.05	22.4328	396.49	92.0803
				397.236	99.7997	397.164	22.0521	396.633	92.0773
				397.436	99.7995	397.391	21.6737	396.809	92.0742
				397.538	99.7993	397.502	21.2977	396.987	92.0709
				397.767	99.7992	397.737	20.9241	397.222	92.0678
				397.877	99.7992	397.86	20.5531	397.285	92.0645
				398.1	99.7991	398.092	20.1845	397.527	92.0613
				398.19	99.799	398.215	19.8185	397.631	92.0587
				398.392	99.7987	398.403	19.4552	397.824	92.0562
				398.521	99.7985	398.61	19.0947	397.971	92.0534
				398.692	99.7983	398.73	18.7366	398.121	92.0508
				398.883	99.798	399.005	18.3816	398.351	92.048
				398.979	99.7975	399.084	18.0293	398.409	92.0455
				399.229	99.7972	399.338	17.6802	398.651	92.0429
				399.277	99.7969	399.473	17.3339	398.749	92.0404
				399.528	99.7966	399.642	16.9908	398.985	92.0376
				399.662	99.7964	399.801	16.651	399.17	92.0352
				399.836	99.7963	399.977	16.3142	399.297	92.0333
				399.997	99.7964	400.18	15.9811	399.43	92.0315
				400.137	99.7964	400.294	15.6511	399.551	92.0297
				400.333	99.7963	400.544	15.3249	399.802	92.0277
				400.424	99.7961	400.619	15.0019	399.926	92.0259
				400.709	99.7961	400.866	14.6828	400.105	92.0235
				400.783	99.796	400.98	14.3673	400.245	92.0203
				400.97	99.7957	401.184	14.0555	400.476	92.017
				401.155	99.7955	401.392	13.7478	400.598	92.0133
				401.262	99.7954	401.526	13.4438	400.697	92.0095
				401.472	99.7952	401.738	13.1441	400.904	92.0055
				401.571	99.7949	401.851	12.8485	401.093	92.0019
				401.829	99.7945	402.1	12.5571	401.28	91.9989
				401.922	99.7942	402.187	12.27	401.416	91.9961
				402.158	99.794	402.451	11.9872	401.665	91.9937
				402.249	99.7936	402.583	11.7088	401.72	91.9919
				402.446	99.7933	402.752	11.4349	401.924	91.9907
				402.597	99.7929	402.972	11.1656	402.108	91.9897
				402.73	99.7924	403.078	10.9006	402.212	91.9886
				402.969	99.7919	403.338	10.6402	402.429	91.9876
				403.046	99.7912	403.442	10.3838	402.586	91.9866
				403.303	99.7906	403.684	10.1315	402.812	91.9853
				403.403	99.7899	403.808	9.88303	402.919	91.9836
				403.602	99.7893	404.036	9.63825	403.065	91.9817
				403.748	99.7888	404.183	9.39692	403.194	91.9802
				403.899	99.7884	404.338	9.15904	403.448	91.9785
				404.109	99.7878	404.568	8.92461	403.601	91.9769
				404.22	99.7873	404.661	8.69353	403.708	91.9751
				404.448	99.7868	404.933	8.46578	403.962	91.9732
				404.536	99.7863	405.031	8.24148	404.043	91.9716
				404.783	99.7856	405.264	8.02052	404.284	91.9698
				404.866	99.7849	405.423	7.80289	404.371	91.9678
				405.079	99.7843	405.603	7.58884	404.595	91.966
				405.277	99.7837	405.798	7.37801	404.767	91.9642
				405.375	99.7833	405.974	7.17074	404.971	91.9622
				405.6	99.7829	406.202	6.96681	405.097	91.9603
				405.706	99.7826	406.316	6.76657	405.282	91.9583
				405.946	99.7824	406.579	6.56977	405.436	91.9566
				406.046	99.7823	406.658	6.37643	405.475	91.9548
				406.288	99.7821	406.888	6.18689	405.798	91.953
				406.415	99.7819	407.047	6.00092	405.902	91.9515
				406.573	99.7816	407.215	5.81851	406.107	91.95
				406.728	99.7813	407.456	5.63978	406.277	91.9484
				406.844	99.781	407.568	5.46463	406.425	91.9464
				407.093	99.7806	407.818	5.29315	406.59	91.9441
				407.154	99.7803	407.909	5.12525	406.729	91.9418
				407.452	99.78	408.164	4.96102	406.967	91.9395
				407.571	99.7798	408.279	4.80048	407.065	91.937
				407.748	99.7793	408.51	4.64374	407.338	91.9346
				407.911	99.779	408.673	4.49056	407.382	91.9324
				407.998	99.7785	408.805	4.34118	407.587	91.9303
				408.244	99.7782	409.032	4.19549	407.739	91.9276
				408.367	99.7779	409.133	4.05359	407.842	91.925
				408.575	99.7776	409.391	3.91537	408.12	91.9217
				408.723	99.7772	409.504	3.78072	408.214	91.9184
				408.9	99.777	409.741	3.64987	408.414	91.9151
				409.018	99.7768	409.886	3.52271	408.509	91.9117
				409.188	99.7766	410.074	3.39911	408.825	91.9087
				409.423	99.7764	410.239	3.27919	408.899	91.9054
				409.511	99.7762	410.381	3.16273	409.108	91.9025
				409.77	99.776	410.615	3.04994	409.276	91.9001
				409.829	99.7758	410.726	2.94073	409.369	91.8977
				410.078	99.7756	410.999	2.83485	409.587	91.8955
				410.199	99.7755	411.081	2.73231	409.697	91.8934
				410.412	99.7752	411.297	2.63323	409.929	91.8909
				410.525	99.7749	411.454	2.53736	410.042	91.8889
				410.658	99.7748	411.616	2.44483	410.283	91.887
				410.899	99.7746	411.835	2.35553	410.418	91.8848
				411.008	99.7745	411.976	2.26945	410.584	91.8827
				411.268	99.7742	412.202	2.18636	410.734	91.8799
				411.324	99.7742	412.312	2.10649	410.935	91.8774
				411.499	99.7741	412.562	2.02973	411.124	91.8745
				411.674	99.7741	412.654	1.95584	411.222	91.871
				411.853	99.7741	412.859	1.88495	411.469	91.8675
				412.044	99.7741	413.043	1.81705	411.562	91.8641
				412.143	99.7741	413.167	1.75192	411.746	91.8601
				412.359	99.774	413.405	1.68966	411.904	91.857
				412.435	99.7739	413.492	1.63004	412.066	91.8544
				412.72	99.7739	413.749	1.57319	412.26	91.8521
				412.775	99.7738	413.841	1.51887	412.411	91.8499
				412.982	99.7737	414.054	1.4672	412.659	91.8479
				413.197	99.7735	414.2	1.41794	412.713	91.8466
				413.29	99.7731	414.396	1.37122	412.998	91.8457
				413.506	99.7727	414.56	1.32703	413.079	91.8442
				413.588	99.7724	414.679	1.28502	413.244	91.8427
				413.842	99.7719	414.917	1.24543	413.368	91.8412
				413.943	99.7716	414.982	1.20803	413.535	91.8396
				414.124	99.7714	415.248	1.17282	413.78	91.8377
				414.207	99.7713	415.349	1.13967	413.848	91.8354
				414.48	99.7713	415.534	1.10848	414.101	91.8331
				414.599	99.7713	415.707	1.07925	414.193	91.8308
				414.754	99.7714	415.829	1.05186	414.463	91.8284
				415.011	99.7714	416.041	1.0262	414.576	91.8259
				415.037	99.7715	416.149	1.00226	414.726	91.8233
				415.323	99.7715	416.414	0.97994	414.919	91.8211
				415.445	99.7714	416.475	0.95911	415.022	91.8191
				415.536	99.7712	416.727	0.94	415.26	91.8172
				415.724	99.7709	416.824	0.92216	415.354	91.8153
				415.893	99.7706	416.985	0.90582	415.605	91.8134
				416.095	99.7703	417.173	0.89075	415.693	91.8114
				416.254	99.7699	417.277	0.87682	415.865	91.8086
				416.446	99.7695	417.508	0.86405	416.023	91.8058
				416.539	99.7694	417.622	0.85231	416.206	91.8025
				416.768	99.7693	417.852	0.84172	416.349	91.799
				416.858	99.7692	417.944	0.83194	416.478	91.7958
				417.054	99.769	418.174	0.82308	416.725	91.7926
				417.241	99.7687	418.277	0.81514	416.789	91.7902
				417.355	99.7687	418.466	0.808	417.042	91.7885
				417.573	99.7686	418.676	0.80156	417.145	91.7869
				417.675	99.7684	418.783	0.7958	417.362	91.7854
				417.956	99.7683	419.023	0.79062	417.5	91.7842
				418.067	99.7682	419.123	0.78591	417.596	91.7831
				418.229	99.7682	419.346	0.78188	417.85	91.7818
				418.411	99.768	419.484	0.77808	417.954	91.7798
				418.506	99.7677	419.681	0.77474	418.19	91.7776
				418.72	99.7674	419.845	0.77175	418.223	91.7752
				418.826	99.7672	420.02	0.7691	418.493	91.7724
				419.091	99.767	420.199	0.76669	418.58	91.7694
				419.148	99.7666	420.306	0.7645	418.78	91.7661
				419.396	99.7665	420.581	0.76266	418.923	91.763
				419.52	99.7662	420.635	0.76093	419.12	91.7595
				419.697	99.766	420.894	0.75932	419.324	91.7564
				419.889	99.7657	421.034	0.75794	419.41	91.7536
				419.99	99.7655	421.195	0.75679	419.604	91.7513
				420.222	99.7653	421.387	0.75564	419.689	91.7492
				420.324	99.7651	421.513	0.7546	419.887	91.7467
				420.551	99.765	421.729	0.7538	420.005	91.7447
				420.63	99.7649	421.839	0.75299	420.169	91.7427
				420.903	99.7647	422.1	0.7523	420.424	91.7409
				421.069	99.7644	422.208	0.75161	420.528	91.7393
				421.183	99.7642	422.414	0.75104	420.741	91.7373
				421.384	99.764	422.546	0.75046	420.786	91.7357
				421.486	99.7636	422.707	0.75	421.057	91.7339
				421.732	99.7633	422.911	0.74954	421.176	91.7317
				421.798	99.763	423.002	0.74908	421.351	91.7296
				422.038	99.7627	423.255	0.74873	421.428	91.7273
				422.11	99.7623	423.358	0.74839	421.694	91.7251
				422.32	99.7619	423.572	0.74804	421.83	91.723
				422.519	99.7616	423.688	0.7477	421.957	91.7208
				422.636	99.7611	423.893	0.74747	422.21	91.7189
				422.911	99.7607	424.038	0.74724	422.304	91.7171
				423.006	99.7602	424.197	0.74701	422.539	91.7151
				423.205	99.7599	424.404	0.74678	422.644	91.7131
				423.31	99.7596	424.496	0.74666	422.825	91.7111
				423.472	99.7592	424.75	0.74655	422.926	91.7095
				423.655	99.7589	424.832	0.74643	423.031	91.708
				423.776	99.7587	425.038	0.74655	423.262	91.7068
				424.035	99.7585	425.184	0.74655	423.402	91.7055
				424.129	99.7583	425.361	0.74666	423.65	91.7042
				424.337	99.758	425.521	0.74678	423.718	91.7032
				424.435	99.7579	425.682	0.74689	423.935	91.7019
				424.685	99.7577	425.875	0.74724	424.068	91.7007
				424.777	99.7575	425.964	0.74758	424.287	91.6996
				424.968	99.7574	426.224	0.74793	424.436	91.6984
				425.155	99.7571	426.29	0.74839	424.522	91.6976
				425.256	99.7569	426.521	0.74896	424.705	91.6968
				425.509	99.7567	426.662	0.74954	424.854	91.6963
				425.577	99.7567	426.799	0.75023	425.069	91.6958
				425.811	99.7566	427.004	0.75104	425.168	91.6951
				425.958	99.7565	427.112	0.75184	425.38	91.6948
				426.137	99.7565	427.325	0.75276	425.526	91.6943
				426.289	99.7565	427.436	0.7538	425.652	91.6938
				426.441	99.7565	427.687	0.75495	425.891	91.693
				426.641	99.7563	427.776	0.75621	425.96	91.6924
				426.695	99.7562	427.974	0.75748	426.213	91.6919
				426.998	99.7562	428.109	0.75875	426.254	91.6912
				427.053	99.7562	428.249	0.76001	426.477	91.6904
				427.315	99.7562	428.463	0.76128	426.618	91.6891
				427.445	99.756	428.556	0.76254	426.792	91.6879
				427.554	99.7562	428.806	0.76381	426.974	91.6861
				427.815	99.7563	428.899	0.76508	427.103	91.6844
				427.912	99.7563	429.108	0.76634	427.28	91.6825
				428.15	99.7564	429.236	0.76749	427.372	91.6808
				428.275	99.7565	429.421	0.76853	427.644	91.6797
				428.467	99.7566	429.581	0.76956	427.726	91.6782
				428.554	99.7566	429.719	0.77048	427.902	91.677
				428.778	99.7567	429.965	0.77152	428.069	91.6762
				428.909	99.7567	430.02	0.77233	428.166	91.6747
				428.97	99.7566	430.274	0.77336	428.395	91.6729
				429.27	99.7564	430.361	0.77428	428.501	91.6705
				429.395	99.7563	430.541	0.7752	428.758	91.6683
				429.636	99.756	430.716	0.77624	428.837	91.6662
				429.685	99.7559	430.857	0.77727	429.129	91.6642
				429.936	99.7558	431.053	0.77831	429.165	91.6621
				430.072	99.7556	431.17	0.77935	429.342	91.6606
				430.192	99.7556	431.393	0.78038	429.532	91.6594
				430.402	99.7554	431.484	0.78142	429.674	91.6583
				430.561	99.7554	431.728	0.78234	429.888	91.6571
				430.781	99.7553	431.831	0.78337	429.982	91.6558
				430.815	99.755	432.022	0.78429	430.216	91.6547
				431.082	99.755	432.205	0.78533	430.315	91.6533
				431.205	99.755	432.307	0.78625	430.506	91.6522
				431.385	99.755	432.52	0.78717	430.636	91.6507
				431.551	99.7552	432.613	0.78821	430.809	91.6492
[truncated: 2,907 more rows]

## Sheet: Figure 3
Fig. 3c			Fig. 3d			Fig. 3e
0.06	0.01957		Relative velocity	Probability		a	b	Energy difference
0.18	0.1018		-0.025	0		0	0	14.2675
0.3	0.05583		0.025	0.17458		0	0.49334	4.8325
0.42	0.06646		0.075	0.24696		0	0.74001	2.105
0.54	0.07895		0.125	0.19987		0	0.98667	1.0275
0.66	0.08813		0.175	0.1348		0	1.23334	0.92
0.78	0.07587		0.225	0.08766		0	1.48001	1.03
0.9	0.05577		0.275	0.0545		0	1.72668	2.1
1.02	0.04491		0.325	0.03388		0	1.97335	4.8325
1.14	0.03299		0.375	0.02214		0	2.22002	9.6275
1.26	0.01929		0.425	0.01393		0	0.24667	9.4625
1.38	0.01263		0.475	0.00914		0	2.46669	14.2675
1.5	0.00912		0.525	0.006		0.49334	0	4.785
1.62	0.00753		0.575	0.0042		0.49334	0.49334	4.79
1.74	0.00686		0.625	0.00294		0.49334	0.74001	1.52
1.86	0.00637		0.675	0.00223		0.49334	0.98667	0.165
1.98	0.00597		0.725	0.00166		0.49334	1.23334	0.0825
2.1	0.00567		0.775	0.00115		0.49334	1.48001	0.07
2.22	0.00547		0.825	0.000901952		0.49334	1.72668	0.085
2.34	0.00524		0.875	0.00061415		0.49334	1.97335	0.165
2.46	0.0051		0.925	0.000447121		0.49334	2.22002	1.6925
			0.975	0.000339196		0.49334	0.24667	7.4825
						0.49334	2.46669	4.785
						0.74001	0	2.105
						0.74001	0.49334	5.4025
						0.74001	0.74001	2.105
						0.74001	0.98667	0.2175
						0.74001	1.23334	0.08
						0.74001	1.48001	0.2325
						0.74001	1.72668	0.2275
						0.74001	1.97335	0.085
						0.74001	2.22002	0.2175
						0.74001	0.24667	5.4075
						0.74001	2.46669	2.105
						0.98667	0	1.04
						0.98667	0.49334	6.4275
						0.98667	0.74001	4.135
						0.98667	0.98667	1.0475
						0.98667	1.23334	0.0375
						0.98667	1.48001	0.0725
						0.98667	1.72668	0.225
						0.98667	1.97335	0.07
						0.98667	2.22002	0.03
						0.98667	0.24667	4.155
						0.98667	2.46669	1.04
						1.23334	0	0.9275
						1.23334	0.49334	7.39
						1.23334	0.74001	7.3925
						1.23334	0.98667	3.3825
						1.23334	1.23334	0.8925
						1.23334	1.48001	0.025
						1.23334	1.72668	0
						1.23334	1.97335	0.08
						1.23334	2.22002	0.025
						1.23334	0.24667	3.395
						1.23334	2.46669	0.9275
						1.48001	0	1.0625
						1.48001	0.49334	7.855
						1.48001	0.74001	12.375
						1.48001	0.98667	7.8675
						1.48001	1.23334	3.43
						1.48001	1.48001	1.0625
						1.48001	1.72668	0.22
						1.48001	1.97335	0.1675
						1.48001	2.22002	0.4475
						1.48001	0.24667	3.44
						1.48001	2.46669	1.045
						1.72668	0	2.1075
						1.72668	0.49334	7.3925
						1.72668	0.74001	12.3775
						1.72668	0.98667	12.3675
						1.72668	1.23334	7.395
						1.72668	1.48001	3.98
						1.72668	1.72668	2.105
						1.72668	1.97335	1.69
						1.72668	2.22002	1.505
						1.72668	0.24667	4.17
						1.72668	2.46669	2.1075
						1.97335	0	4.83
						1.97335	0.49334	6.455
						1.97335	0.74001	7.395
						1.97335	0.98667	7.845
						1.97335	1.23334	7.3975
						1.97335	1.48001	6.48
						1.97335	1.72668	5.495
						1.97335	1.97335	4.845
						1.97335	2.22002	4.6675
						1.97335	0.24667	5.4075
						1.97335	2.46669	4.8275
						2.22002	0	9.6325
						2.22002	0.49334	5.545
						2.22002	0.74001	4.09
						2.22002	0.98667	3.47
						2.22002	1.23334	3.435
						2.22002	1.48001	4.1325
						2.22002	1.72668	5.405
						2.22002	1.97335	7.4675
						2.22002	2.22002	9.4625
						2.22002	0.24667	7.4825
						2.22002	2.46669	9.6325
						0.24667	0	9.46
						0.24667	0.49334	4.6
						0.24667	0.74001	1.505
						0.24667	0.98667	0.22
						0.24667	1.23334	0.0275
						0.24667	1.48001	0.0275
						0.24667	1.72668	0.22
						0.24667	1.97335	1.505
						0.24667	2.22002	4.6575
						0.24667	0.24667	9.6125
						0.24667	2.46669	9.46
						2.46669	0	14.2675
						2.46669	0.49334	4.8325
						2.46669	0.74001	2.105
						2.46669	0.98667	1.0275
						2.46669	1.23334	0.92
						2.46669	1.48001	1.025
						2.46669	1.72668	2.1
						2.46669	1.97335	4.8325
						2.46669	2.22002	9.6275
						2.46669	0.24667	9.4625
						2.46669	2.46669	14.2675

## Sheet: Figure 4
Fig. 4b				Fig. 4c					Fig. 4l				Fig. 4m
	Shearing strength			Materials	Interlayer binding energy	PEI			0	3.92816			Distance	Height
Graphene	0.116			Graphene	-17.4499	-75.6752			0.01193	2.42277			0	-0.18272
TAPB-PDA COF	0.001			TAPB-PDA COF	-0.07461	-117.642			0.02387	2.27676			0.00786	-0.09094
h-BN	0.189			g-C3N4	-18.683	-13880			0.0358	-3.42303			0.01573	-0.19888
g-CN	0.138			h-BN	-20.3989	-67.2396			0.04773	0.25231			0.02359	-0.20863
									0.05967	2.47408			0.03146	-0.27584
									0.0716	4.7648			0.03932	0.02217
									0.08353	3.70214			0.04718	-0.14616
									0.09547	1.67529			0.05505	-0.02902
									0.1074	-0.25324			0.06291	0.13664
									0.11933	3.74748			0.07078	0.04821
									0.13126	3.61956			0.07864	-0.06193
									0.1432	6.06047			0.08651	-0.01427
									0.15513	-1.34503			0.09437	-0.05845
									0.16706	0.87728			0.10223	-0.06146
									0.179	-0.43927			0.1101	-0.13112
									0.19093	0.02808			0.11796	-0.16007
									0.20286	-1.49459			0.12583	0.30909
									0.2148	-0.70197			0.13369	0.39957
									0.22673	1.6213			0.14155	0.31165
									0.23866	-2.39237			0.14942	0.4076
									0.2506	3.70276			0.15728	0.44436
									0.26253	9.2178			0.16515	0.61088
									0.27446	-2.12838			0.17301	0.60385
									0.2864	-1.59014			0.18088	0.46489
									0.29833	-1.06851			0.18874	0.26322
									0.31026	-0.06527			0.1966	0.52085
									0.3222	1.9549			0.20447	0.41375
									0.33413	2.6356			0.21233	0.33586
									0.34606	-1.9498			0.2202	0.7122
									0.358	-7.50043			0.22806	0.83285
									0.36993	-4.93672			0.23592	0.71581
									0.38186	-3.81557			0.24379	0.55982
									0.39379	6.17026			0.25165	0.55489
									0.40573	1.4948			0.25952	0.67586
									0.41766	-0.51317			0.26738	0.49301
									0.42959	3.70669			0.27525	0.57492
									0.44153	11.073			0.28311	0.66042
									0.45346	3.85327			0.29097	0.44216
									0.46539	4.79755			0.29884	0.54989
									0.47733	11.226			0.3067	0.47265
									0.48926	3.71867			0.31457	0.61529
									0.50119	6.74505			0.32243	0.5052
									0.51313	7.72027			0.33029	0.51469
									0.52506	13.058			0.33816	0.36043
									0.53699	17.9923			0.34602	0.43068
									0.54893	19.2599			0.35389	0.51638
									0.56086	26.4422			0.36175	0.40697
									0.57279	30.8344			0.36962	0.65567
									0.58473	37.8709			0.37748	0.86884
									0.59666	53.1343			0.38534	0.75762
									0.60859	86.6957			0.39321	0.50438
									0.62053	124.892			0.40107	0.21518
									0.63246	152.149			0.40894	0.45583
									0.64439	168.42			0.4168	0.45889
									0.65632	181.904			0.42466	0.36381
									0.66826	186.054			0.43253	0.31393
									0.68019	170.359			0.44039	0.46388
									0.69212	122.142			0.44826	0.7475
									0.70406	124.843			0.45612	0.52725
									0.71599	91.2732			0.46399	0.43677
									0.72792	61.1513			0.47185	0.65899
									0.73986	57.6051			0.47971	0.56684
									0.75179	48.7456			0.48758	0.35893
									0.76372	29.2558			0.49544	0.3934
									0.77566	20.8773			0.50331	0.32391
									0.78759	17.2753			0.51117	0.48128
									0.79952	9.63944			0.51903	0.54198
									0.81146	5.30882			0.5269	0.59228
									0.82339	6.08602			0.53476	0.45025
									0.83532	7.06272			0.54263	0.43759
									0.84726	5.64697			0.55049	0.34614
									0.85919	-4.1874			0.55835	0.42931
									0.87112	-0.08527			0.56622	0.49293
									0.88305	0.41461			0.57408	0.45973
									0.89499	9.00647			0.58195	0.55299
									0.90692	3.63154			0.58981	0.6483
									0.91885	1.69208			0.59768	0.46728
									0.93079	1.30656			0.60554	0.55664
									0.94272	-1.36881			0.6134	0.4349
									0.95465	3.52229			0.62127	0.07941
									0.96659	6.9487			0.62913	0.12818
									0.97852	3.29561			0.637	0.2731
									0.99045	4.33988			0.64486	0.2639
									1.00239	2.70119			0.65272	0.80473
									1.01432	3.33452			0.66059	0.7665
									1.02625	4.35933			0.66845	0.56558
									1.03819	4.05723			0.67632	0.6554
									1.05012	5.22155			0.68418	0.65838
									1.06205	2.94768			0.69205	0.5648
									1.07399	3.03071			0.69991	0.64379
									1.08592	12.6923			0.70777	0.75025
									1.09785	5.23024			0.71564	0.90464
									1.10979	2.70916			0.7235	0.89456
									1.12172	0.38559			0.73137	0.53278
									1.13365	4.15303			0.73923	0.62452
									1.14558	0.10196			0.74709	0.76319
									1.15752	-1.77607			0.75496	0.69587
									1.16945	0.59121			0.76282	0.65772
									1.18138	-3.34699			0.77069	0.5484
									1.19332	-2.22707			0.77855	0.5038
									1.20525	-3.96178			0.78642	0.7999
									1.21718	1.79547			0.79428	0.91099
									1.22912	10.0556			0.80214	0.83984
									1.24105	2.60032			0.81001	0.95692
									1.25298	2.90191			0.81787	0.79171
									1.26492	4.84253			0.82574	0.75145
									1.27685	3.99525			0.8336	0.8819
									1.28878	5.91753			0.84146	0.77452
									1.30072	1.51205			0.84933	0.74072
									1.31265	3.12879			0.85719	0.67974
									1.32458	4.24005			0.86506	0.29141
									1.33652	-3.99332			0.87292	0.38416
									1.34845	-3.9091			0.88079	0.64874
									1.36038	-0.20859			0.88865	0.64578
									1.37232	-0.09035			0.89651	0.8311
									1.38425	-1.84165			0.90438	0.8972
									1.39618	-8.79686			0.91224	0.77955
									1.40811	-4.01286			0.92011	0.70645
									1.42005	-3.4651			0.92797	0.62758
									1.43198	5.03327			0.93583	0.47402
									1.44391	-7.0149			0.9437	0.1982
									1.45585	-5.12419			0.95156	-0.05792
									1.46778	1.5338			0.95943	0.41682
									1.47971	-5.32509			0.96729	0.38194
									1.49165	-2.74588			0.97516	0.18196
									1.50358	-8.47697			0.98302	0.21036
									1.51551	-4.9417			0.99088	0.00695
									1.52745	2.45923			0.99875	0.17953
									1.53938	-0.41768			1.00661	0.23404
									1.55131	1.26066			1.01448	0.04136
									1.56325	0.24239			1.02234	-0.07448
									1.57518	7.23781			1.0302	0.08205
									1.58711	-0.92798			1.03807	-0.03841
									1.59905	-4.53949			1.04593	-0.03286
									1.61098	-4.99597			1.0538	-0.11468
									1.62291	-5.3623			1.06166	-0.22336
									1.63484	-3.62572			1.06953	-0.15285
									1.64678	-5.85941			1.07739	0.08461
									1.65871	-3.95796			1.08525	0.32507
									1.67064	1.06177			1.09312	0.19378
									1.68258	-3.47243			1.10098	0.10817
									1.69451	3.77837			1.10885	-0.06569
									1.70644	0.84394			1.11671	-0.1134
									1.71838	4.92535			1.12457	-0.23238
									1.73031	-1.59787			1.13244	-0.12287
									1.74224	-4.18008			1.1403	0.00914
									1.75418	7.21945			1.14817	0.22979
									1.76611	2.90515			1.15603	0.24802
									1.77804	4.48652			1.16389	0.24354
									1.78998	-1.55778			1.17176	0.16842
									1.80191	-8.24312			1.17962	0.33478
									1.81384	-0.06667			1.18749	0.08223
									1.82578	4.74384
									1.83771	2.57878
									1.84964	4.60204
									1.86158	3.81811
									1.87351	9.13117
									1.88544	4.63338
									1.89737	0.32177
									1.90931	-1.89894
									1.92124	4.45987
									1.93317	-1.98418
									1.94511	-1.74725
									1.95704	4.14916
									1.96897	-1.63322
									1.98091	-6.29499
									1.99284	-4.71686
									2.00477	-3.93857
									2.01671	-2.98166
									2.02864	-3.62963
									2.04057	-0.52554
									2.05251	2.14829
									2.06444	-2.69342
									2.07637	-1.55558
									2.08831	0.29808
									2.10024	7.03763
									2.11217	6.656
									2.12411	6.19642
									2.13604	1.01631
									2.14797	0.40292
									2.1599	-4.47777
									2.17184	-14.6435
									2.18377	-3.3589
									2.1957	-3.90055
									2.20764	-1.68222
									2.21957	-5.22937
									2.2315	2.0481
									2.24344	1.56923
									2.25537	3.52026
									2.2673	-3.81545
									2.27924	1.01291
									2.29117	-0.31566
									2.3031	6.00908
									2.31504	0.13135
									2.32697	-6.16611
									2.3389	-2.10622
									2.35084	7.18364
									2.36277	6.38339
									2.3747	3.28454
									2.38663	0.93488
									2.39857	-0.61743
									2.4105	-2.17449
									2.42243	-2.64747
									2.43437	6.86142
									2.4463	0.58926
									2.45823	-6.58893
									2.47017	-1.27555
									2.4821	3.1971
									2.49403	2.21841
									2.50597	-1.15981
									2.5179	1.56357
									2.52983	-0.2435
									2.54177	3.389
									2.5537	1.83365
									2.56563	1.19571
									2.57757	4.08314
									2.5895	-1.69543
									2.60143	-6.0955
									2.61337	-12.8378
									2.6253	-4.57574
									2.63723	3.74863
									2.64916	6.378
									2.6611	-0.00848
									2.67303	-4.16769
									2.68496	-0.05836
									2.6969	-2.16732
									2.70883	3.188
									2.72076	3.59569
									2.7327	2.34111
									2.74463	2.76303
									2.75656	-2.31827
									2.7685	1.9343
									2.78043	0.85041
									2.79236	0.72077
									2.8043	-5.40288
									2.81623	-1.48647
									2.82816	1.05593
									2.8401	-0.13319
									2.85203	-10.0746
									2.86396	-6.69372
									2.87589	3.54781
									2.88783	6.2845
									2.89976	-2.6736
									2.91169	5.59373
									2.92363	3.84049
									2.93556	5.86847
									2.94749	8.47452
									2.95943	8.91487
									2.97136	6.82989
									2.98329	1.10295
									2.99523	-0.23334
									3.00716	-1.04626
									3.01909	-5.2067
									3.03103	-1.296
									3.04296	4.56177
									3.05489	9.57022
									3.06683	-0.17024
									3.07876	-6.15067
									3.09069	0.90839
									3.10263	5.43409
									3.11456	5.30961
									3.12649	5.3419
									3.13842	3.43987
									3.15036	1.85243
									3.16229	10.5537
									3.17422	4.97056
									3.18616	7.26497
									3.19809	6.38375
									3.21002	1.63403
									3.22196	0.20058
									3.23389	-0.05789
									3.24582	-0.15949
									3.25776	7.85779
									3.26969	4.65493
									3.28162	1.21544
									3.29356	-3.26185
									3.30549	6.86612
									3.31742	1.57761
									3.32936	-0.96938
									3.34129	2.7296
									3.35322	10.7272
									3.36516	9.62393
									3.37709	5.18013
									3.38902	-0.61084
									3.40095	12.4893
									3.41289	2.15428
									3.42482	6.28771
									3.43675	4.17022
									3.44869	1.22357
									3.46062	2.23447
									3.47255	-1.32578
									3.48449	-4.74579
									3.49642	3.85816
									3.50835	-3.88728
									3.52029	-3.0461
									3.53222	3.5839
									3.54415	5.23735
									3.55609	5.97166
									3.56802	-3.8818
									3.57995	6.06991
									3.59189	7.82433
									3.60382	2.98388
									3.61575	-0.59407
									3.62768	-2.69409
									3.63962	-6.62172
									3.65155	6.41908
									3.66348	4.65337
									3.67542	7.87192
									3.68735	14.0166
									3.69928	12.6947
									3.71122	4.6002
									3.72315	7.46044
									3.73508	9.59784
									3.74702	11.3713
									3.75895	6.28194
									3.77088	-0.66169
									3.78282	-3.5641
									3.79475	0.10527
									3.80668	0.37991
									3.81862	6.97102
									3.83055	8.97543
									3.84248	6.6397
									3.85442	-2.87786
									3.86635	2.05275
									3.87828	5.19205
									3.89021	9.57206
									3.90215	6.39152
									3.91408	8.25698
									3.92601	6.77184
									3.93795	-0.28737
									3.94988	0.18739
									3.96181	4.87576
									3.97375	7.14224
									3.98568	7.02383
									3.99761	7.76845
									4.00955	2.91854
									4.02148	6.85997
									4.03341	4.05102
									4.04535	-0.92373
									4.05728	-0.80131
									4.06921	4.26202
									4.08115	7.74004
									4.09308	17.8992
									4.10501	6.69457
									4.11695	18.5714
									4.12888	5.96256
									4.14081	20.6668
									4.15274	11.2095
									4.16468	11.8019
									4.17661	13.5561
									4.18854	8.40411
									4.20048	0.49047
									4.21241	4.69662
									4.22434	13.3758
									4.23628	6.58341
									4.24821	11.7038
									4.26014	7.76072
									4.27208	10.7394
									4.28401	7.57142
									4.29594	9.24266
									4.30788	9.62136
									4.31981	10.1807
									4.33174	11.2748
									4.34368	4.87689
									4.35561	9.79558
									4.36754	9.65947
									4.37947	8.83187
									4.39141	7.16465
									4.40334	9.72782
									4.41527	12.6666
									4.42721	12.2637
									4.43914	4.71339
									4.45107	-1.33407
									4.46301	9.03101
									4.47494	10.2645
									4.48687	6.59888
									4.49881	4.22948
									4.51074	3.73803
									4.52267	9.20265
									4.53461	4.18397
									4.54654	8.34
									4.55847	6.39827
									4.57041	10.6053
									4.58234	9.5909
									4.59427	4.24963
									4.60621	4.99436
									4.61814	6.8339
									4.63007	5.25231
									4.642	3.1113
									4.65394	5.53646
									4.66587	13.1271
									4.6778	17.1239
									4.68974	7.39074
									4.70167	10.7996
									4.7136	8.11519
									4.72554	3.20226
									4.73747	20.8666
									4.7494	16.8723
									4.76134	16.4944
									4.77327	15.9843
									4.7852	12.2522
									4.79714	17.5097
									4.80907	19.9471
									4.821	17.032
									4.83294	7.34661
									4.84487	1.63719
									4.8568	8.30303
									4.86874	10.3587
									4.88067	11.6477
									4.8926	12.5686
									4.90453	8.87683
									4.91647	7.80898
									4.9284	8.4688
									4.94033	9.27381
									4.95227	12.5316
									4.9642	13.4762
									4.97613	14.3084
									4.98807	15.1847
									5	16.8609
									5.01193	11.9337
									5.02387	20.4038
									5.0358	10.2288
									5.04773	20.9248
									5.05967	16.932
									5.0716	21.3962
									5.08353	16.6978
									5.09547	14.6489
									5.1074	22.5834
									5.11933	17.8612
									5.13126	21.1499
									5.1432	30.4245
									5.15513	42.3145
									5.16706	57.894
									5.179	93.3242
									5.19093	102.552
									5.20286	151.382
									5.2148	216.763
									5.22673	275.065
									5.23866	345.01
									5.2506	354.602
									5.26253	351.801
									5.27446	308.543
									5.2864	259.088
									5.29833	243.114
									5.31026	217.801
									5.3222	179.72
									5.33413	154.286
									5.34606	114.636
									5.358	83.8128
									5.36993	46.8999
									5.38186	36.9752
									5.39379	37.6915
									5.40573	27.2093
									5.41766	38.7831
									5.42959	23.794
									5.44153	20.3569
									5.45346	21.7047
									5.46539	23.5105
									5.47733	16.2255
									5.48926	20.0221
									5.50119	14.5959
									5.51313	16.77
									5.52506	13.982
									5.53699	14.5537
									5.54893	19.4037
									5.56086	20.2758
									5.57279	16.5925
									5.58473	15.1689
									5.59666	13.9818
									5.60859	16.7727
									5.62053	14.8542
									5.63246	20.6105
									5.64439	15.3937
									5.65632	12.1505
									5.66826	24.0189
									5.68019	3.51233
									5.69212	3.26287
									5.70406	11.7492
									5.71599	12.4114
									5.72792	15.2556
									5.73986	15.5582
									5.75179	8.47296
									5.76372	5.4006
									5.77566	7.30895
									5.78759	9.47809
									5.79952	18.6596
									5.81146	15.7143
									5.82339	11.1142
									5.83532	10.0203
									5.84726	9.43394
									5.85919	14.7898
									5.87112	10.8647
									5.88305	3.40011
									5.89499	9.37094
									5.90692	18.0564
									5.91885	6.7865
									5.93079	8.1614
									5.94272	12.5752
									5.95465	13.5454
									5.96659	28.9815
									5.97852	19.2227
									5.99045	10.9604
									6.00239	6.08894
									6.01432	11.816
									6.02625	11.9956
									6.03819	-0.08316
									6.05012	3.14151
									6.06205	10.5787
									6.07399	16.2947
									6.08592	14.8456
									6.09785	10.9035
									6.10979	20.1391
									6.12172	7.97149
									6.13365	9.97015
									6.14558	5.06524
									6.15752	3.18949
									6.16945	-4.31399
									6.18138	-2.68735
									6.19332	4.77783
									6.20525	7.88714
									6.21718	14.1269
									6.22912	12.1864
									6.24105	13.0381
									6.25298	10.9046
									6.26492	11.4282
									6.27685	16.083
									6.28878	8.38195
									6.30072	9.47851
									6.31265	-6.11147
									6.32458	16.0202
									6.33652	13.5817
									6.34845	10.7522
									6.36038	5.33149
									6.37232	6.26792
									6.38425	6.81095
									6.39618	9.92821
									6.40811	9.20581
									6.42005	9.52942
									6.43198	7.70392
									6.44391	9.09231
									6.45585	16.6023
									6.46778	21.9982
									6.47971	13.5644
									6.49165	22.0722
									6.50358	19.5479
									6.51551	7.06587
									6.52745	11.4429
									6.53938	17.0866
									6.55131	27.4747
									6.56325	16.677
									6.57518	13.3021
									6.58711	13.7302
									6.59905	13.5124
									6.61098	17.249
									6.62291	11.8816
									6.63484	12.326
									6.64678	15.6461
									6.65871	15.4385
									6.67064	10.3353
									6.68258	11.4572
									6.69451	4.38541
									6.70644	9.29815
									6.71838	12.0248
									6.73031	15.1926
									6.74224	10.2481
									6.75418	3.60423
									6.76611	5.89954
									6.77804	6.89393
									6.78998	10.7561
									6.80191	14.3306
									6.81384	10.4896
									6.82578	14.2978
									6.83771	5.15271
									6.84964	6.05743
									6.86158	10.1139
									6.87351	12.9811
									6.88544	11.2872
									6.89737	13.2926
									6.90931	7.85849
									6.92124	2.90188
									6.93317	15.1659
									6.94511	16.1028
									6.95704	11.8697
									6.96897	4.65688
									6.98091	10.8963
									6.99284	18.6532
									7.00477	16.672
									7.01671	11.4266
									7.02864	10.6893
									7.04057	12.1005
									7.05251	11.14
									7.06444	4.82511
									7.07637	7.71105
									7.08831	13.5804
									7.10024	17.9996
									7.11217	9.10736
									7.12411	10.9937
									7.13604	12.7787
									7.14797	8.95711
									7.1599	4.98311
									7.17184	14.2574
									7.18377	13.036
									7.1957	12.1232
									7.20764	11.153
									7.21957	11.5943
									7.2315	16.818
									7.24344	14.7399
									7.25537	12.4156
									7.2673	19.4129
									7.27924	15.2517
									7.29117	11.7388
									7.3031	17.6611
									7.31504	5.03925
									7.32697	3.06222
									7.3389	7.87115
									7.35084	15.9272
									7.36277	18.0268
									7.3747	13.5828
									7.38663	7.11182
									7.39857	10.7449
									7.4105	18.454
									7.42243	17.102
									7.43437	13.5663
									7.4463	18.7818
									7.45823	10.1934
									7.47017	15.1069
									7.4821	14.0784
									7.49403	8.49959
									7.50597	7.87135
									7.5179	2.40846
									7.52983	3.68298
									7.54177	11.5017
									7.5537	7.53383
									7.56563	10.6774
									7.57757	6.08374
									7.5895	12.2936
									7.60143	11.3688
									7.61337	5.17723
									7.6253	6.93031
									7.63723	10.4042
									7.64916	14.3671
									7.6611	8.51178
									7.67303	8.5818
									7.68496	14.9112
									7.6969	16.7582
									7.70883	12.9498
									7.72076	10.698
									7.7327	12.0437
									7.74463	16.762
									7.75656	19.9438
									7.7685	17.0301
									7.78043	3.23491
									7.79236	9.63605
									7.8043	13.4822
									7.81623	13.0192
									7.82816	14.6564
									7.8401	8.32067
									7.85203	6.81348
									7.86396	14.5024
									7.87589	8.16712
									7.88783	14.2595
									7.89976	7.60628
									7.91169	7.40047
									7.92363	6.91103
									7.93556	5.20864
									7.94749	9.3075
									7.95943	9.05425
									7.97136	9.80675
									7.98329	10.4233
									7.99523	5.92825
									8.00716	4.40857
									8.01909	5.86963
									8.03103	5.66069
									8.04296	13.6778
									8.05489	15.8974
									8.06683	15.9605
									8.07876	11.2377
									8.09069	4.53916
									8.10263	16.9337
									8.11456	14.9896
									8.12649	15.4695
									8.13842	15.1577
									8.15036	11.1679
									8.16229	11.6646
									8.17422	11.6974
									8.18616	10.3962
									8.19809	12.8848
									8.21002	9.9444
									8.22196	11.9992
									8.23389	11.6715
									8.24582	8.86874
									8.25776	10.0803
									8.26969	16.5559
									8.28162	18.378
									8.29356	9.77633
									8.30549	6.59227
									8.31742	4.09619
									8.32936	8.30947
									8.34129	16.4622
									8.35322	7.39102
									8.36516	4.96736
									8.37709	16.0194
									8.38902	8.03418
									8.40095	9.48218
									8.41289	13.1506
									8.42482	12.2635
									8.43675	13.0138
									8.44869	9.93658
									8.46062	7.35362
									8.47255	4.59856
									8.48449	17.6515
									8.49642	6.11362
									8.50835	12.8698
									8.52029	7.22176
									8.53222	7.00456
									8.54415	1.28899
									8.55609	4.74299
									8.56802	1.22872
									8.57995	9.69213
									8.59189	15.8929
									8.60382	10.006
									8.61575	0.97106
									8.62768	-0.66814
									8.63962	10.2295
									8.65155	9.07754
									8.66348	9.9931
									8.67542	10.2209
									8.68735	8.9838
									8.69928	3.12762
									8.71122	-2.28186
									8.72315	1.02786
									8.73508	12.1389
									8.74702	8.70223
									8.75895	9.6737
									8.77088	10.7495
									8.78282	0.50892
									8.79475	10.3057
									8.80668	12.1876
									8.81862	14.3179
									8.83055	10.5967
									8.84248	12.8523
									8.85442	17.0904
									8.86635	8.32927
									8.87828	5.9382
									8.89021	4.2551
									8.90215	11.7361
									8.91408	10.5451
									8.92601	13.5951
									8.93795	13.0418
									8.94988	7.4503
									8.96181	4.4507
									8.97375	2.17754
									8.98568	8.0345
									8.99761	13.7615
									9.00955	12.1317
									9.02148	3.62514
									9.03341	4.0892
									9.04535	12.0737
									9.05728	17.2781
									9.06921	16.8396
									9.08115	17.9966
									9.09308	6.75239
									9.10501	9.66261
									9.11695	9.11015
									9.12888	5.44764
									9.14081	8.96062
									9.15274	6.00468
									9.16468	-2.95567
									9.17661	10.4813
									9.18854	4.37998
									9.20048	8.59447
									9.21241	18.4244
									9.22434	10.6239
									9.23628	8.82027
									9.24821	8.97457
									9.26014	4.15819
									9.27208	10.865
									9.28401	6.95763
									9.29594	6.84403
									9.30788	14.8882
									9.31981	12.8114
									9.33174	10.265
									9.34368	11.1309
									9.35561	6.50355
									9.36754	14.1986
									9.37947	11.5312
									9.39141	6.99624
									9.40334	5.87281
									9.41527	5.08074
									9.42721	8.1768
									9.43914	9.64125
									9.45107	16.0023
									9.46301	20.4199
									9.47494	20.3537
									9.48687	15.1432
									9.49881	16.6768
									9.51074	19.6668
									9.52267	8.67855
									9.53461	10.0959
									9.54654	24.9351
									9.55847	15.0371
									9.57041	6.64068
									9.58234	10.6648
									9.59427	15.1078
									9.60621	17.4991
									9.61814	11.3991
									9.63007	12.2264
									9.642	15.7392
									9.65394	19.9883
									9.66587	21.2666
									9.6778	14.4788
									9.68974	19.363
									9.70167	15.8878
									9.7136	15.33
									9.72554	27.1063
									9.73747	38.1797
									9.7494	48.7514
									9.76134	56.3426
									9.77327	81.8317
									9.7852	112.647
									9.79714	160.253
									9.80907	203.758
									9.821	253.816
									9.83294	304.688
									9.84487	326.429
									9.8568	291.629
									9.86874	228.472
									9.88067	149.903
									9.8926	110.09
									9.90453	76.6008
									9.91647	51.4808
									9.9284	37.1325
									9.94033	32.6065
									9.95227	21.3931
									9.9642	22.9854
									9.97613	22.5926
									9.98807	30.2664
									10	21.394
									10.0119	25.504
									10.0239	19.71
									10.0358	17.1841
									10.0477	14.7308
									10.0597	23.778
									10.0716	18.0243
									10.0835	13.562
									10.0955	7.61662
									10.1074	7.93937
									10.1193	8.59438
									10.1313	13.6236
									10.1432	10.7483
									10.1551	7.29942
									10.1671	5.86396
									10.179	8.0286
									10.1909	3.23491
									10.2029	6.45287
									10.2148	3.75811
									10.2267	3.74599
									10.2387	8.74371
									10.2506	14.5195
									10.2625	17.1799
									10.2745	14.9669
									10.2864	10.6578
									10.2983	9.35017
									10.3103	1.39925
									10.3222	9.93465
									10.3341	19.5599
									10.3461	11.4739
									10.358	9.23581
									10.3699	5.46061
									10.3819	9.06574
									10.3938	12.3712
									10.4057	5.30336
									10.4177	11.8943
									10.4296	10.7493
									10.4415	9.62772
									10.4535	9.68055
									10.4654	0.4883
									10.4773	0.74272
									10.4893	5.27206
									10.5012	10.2506
									10.5131	11.7019
									10.5251	9.98389
									10.537	6.72251
									10.5489	10.6965
									10.5609	19.9849
									10.5728	25.6431
									10.5847	14.5208
									10.5967	11.3629
									10.6086	8.60888
									10.6205	14.5398
									10.6325	16.2746
									10.6444	12.8597
									10.6563	20.9251
									10.6683	12.7171
									10.6802	9.5509
									10.6921	2.96218
									10.7041	10.7451
									10.716	12.7401
									10.7279	11.124
									10.7399	7.18528
									10.7518	-0.43011
									10.7637	9.81344
									10.7757	6.76914
									10.7876	8.91705
									10.7995	5.18865
									10.8115	8.65431
									10.8234	9.81444
									10.8353	11.7539
									10.8473	4.93804
									10.8592	9.21206
									10.8711	15.3407
									10.8831	13.2716
									10.895	8.56677
									10.9069	-0.4558
									10.9189	5.58885
									10.9308	3.53231
									10.9427	5.23894
									10.9547	11.6681
									10.9666	7.95492
									10.9785	-3.49085
									10.9904	-0.37104
									11.0024	3.71544
									11.0143	-1.44863
									11.0262	-2.55399
									11.0382	3.62176
									11.0501	7.99308
									11.062	5.21676
									11.074	2.17086
									11.0859	3.16968
									11.0978	5.92497
									11.1098	2.6756
									11.1217	7.95044
									11.1336	6.79492
									11.1456	4.04454
									11.1575	2.31524
									11.1694	4.66692
									11.1814	10.2434
									11.1933	6.93862
									11.2052	1.75742
									11.2172	1.65362
									11.2291	10.1604
									11.241	5.47086
									11.253	7.36651
									11.2649	6.46695
									11.2768	3.03559
									11.2888	6.25086
									11.3007	2.4536
									11.3126	4.44907
									11.3246	7.29247
									11.3365	10.7559
									11.3484	8.01953
									11.3604	1.02161
									11.3723	-1.0868
									11.3842	6.34579
									11.3962	5.08474
									11.4081	1.02119
									11.42	1.58931
									11.432	4.89771
									11.4439	9.16006
									11.4558	9.0478
									11.4678	1.26118
									11.4797	7.82368
									11.4916	10.1147
									11.5036	7.08193
									11.5155	6.73457
									11.5274	0.52563
									11.5394	6.28844
									11.5513	-2.50736
									11.5633	-0.28229
									11.5752	2.61103
									11.5871	7.26683
									11.5991	2.74196
									11.611	5.88776
									11.6229	5.97364
									11.6348	3.627
									11.6468	8.33475
									11.6587	8.17151
									11.6706	9.01861
									11.6826	7.46139
									11.6945	10.2154
									11.7064	-2.42228
									11.7184	-2.56561
									11.7303	0.20863
									11.7422	-0.33841
									11.7542	-3.74428
									11.7661	-2.74994
									11.778	-2.09827
									11.79	4.50007
									11.8019	0.04346
									11.8138	5.40878
									11.8258	4.14332
									11.8377	-2.18426
									11.8496	2.21178
									11.8616	-0.2207
									11.8735	-3.0337
									11.8854	1.94546
									11.8974	-0.83565
									11.9093	3.41159
									11.9212	3.96299
									11.9332	-1.21655
									11.9451	4.68865
									11.957	-1.0777
									11.969	-4.94678
									11.9809	-1.50549
									11.9928	-5.11749
									12.0048	-5.32998
									12.0167	-1.93894
									12.0286	1.02889
									12.0406	-10.0178
									12.0525	2.09309
									12.0644	0.97975
									12.0764	4.29908
									12.0883	2.38059
									12.1002	3.70541
									12.1122	-1.00546
									12.1241	-4.06024
									12.136	-4.55235
									12.148	-1.56292
									12.1599	2.71609
									12.1718	-1.61491
									12.1838	0.77299
									12.1957	6.85608
									12.2076	4.1003
									12.2196	6.99271
									12.2315	-3.11908
									12.2434	0.03734
									12.2554	0.51688
									12.2673	-2.77059
									12.2792	-0.49618
									12.2912	-5.25956
									12.3031	-4.20937
									12.315	-5.59042
									12.327	0.22654
									12.3389	-7.82705
									12.3508	-7.14316
									12.3628	-8.38991
									12.3747	-5.0985
									12.3866	2.71805
									12.3986	0.00434
									12.4105	-2.62294
									12.4224	-13.3828
									12.4344	0.75626
									12.4463	-2.7192
									12.4582	0.05403
									12.4702	-0.69937
									12.4821	5.5122
									12.494	1.96541
									12.506	-1.232
									12.5179	-7.2019
									12.5298	0.11466
									12.5418	-2.76675
									12.5537	0.98362
									12.5656	-0.24337
									12.5776	-6.03619
									12.5895	-1.35516
									12.6014	-1.91233
									12.6134	-2.73954
									12.6253	-2.77383
									12.6372	-4.59065
									12.6492	-2.91955
									12.6611	-5.87746
									12.673	6.67944
									12.685	-1.93339
									12.6969	-2.16344
									12.7088	-0.31974
									12.7208	-0.43987
									12.7327	-0.39375
									12.7446	0.1702
									12.7566	2.46472
									12.7685	1.9412
									12.7804	-4.16763
									12.7924	-0.58894
									12.8043	-1.35565
									12.8162	-6.01058
									12.8282	0.15417
									12.8401	1.4359
									12.852	2.74557
									12.864	1.30663
									12.8759	1.25997
									12.8878	3.70079
									12.8998	2.70518
									12.9117	-0.75971
									12.9236	0.16825
									12.9356	-2.40354
									12.9475	-3.51369
									12.9594	-3.43229
									12.9714	1.79359
									12.9833	0.0311
									12.9952	3.37612
									13.0072	2.48698
									13.0191	-0.00714
									13.031	2.04613
									13.043	-0.98965
									13.0549	-1.22298
									13.0668	3.62301
									13.0788	1.99914
									13.0907	0.45488
									13.1026	-2.54843
									13.1146	-0.64584
									13.1265	2.79049
									13.1384	0.58702
									13.1504	0.32027
									13.1623	-2.85003
									13.1742	-1.61728
									13.1862	6.01478
									13.1981	-0.40652
									13.21	-0.96028
									13.222	0.40064
									13.2339	-0.43696
									13.2458	-6.93504
									13.2578	3.16994
									13.2697	3.06844
									13.2816	-0.32384
									13.2936	-5.67708
									13.3055	-10.3489
									13.3174	0.0642
									13.3294	-2.29809
									13.3413	-1.68396
									13.3532	-1.85972
									13.3652	-8.84131
									13.3771	-7.86873
									13.389	-2.10901
									13.4009	-1.63804
									13.4129	-7.41675
									13.4248	-5.49422
									13.4367	-4.17101
									13.4487	-2.00155
									13.4606	0.36655
									13.4726	-2.15209
									13.4845	-2.3447
									13.4964	1.03774
									13.5084	0.52805
									13.5203	-1.93689
									13.5322	4.34473
									13.5442	1.37675
									13.5561	-2.7324
									13.568	-1.5369
									13.58	-0.13811
									13.5919	0.4846
									13.6038	-4.16672
									13.6158	-2.70741
									13.6277	2.42412
									13.6396	2.90991
									13.6516	4.69644
									13.6635	5.08819
									13.6754	5.35485
									13.6874	2.97131
									13.6993	1.17533
									13.7112	-2.89922
									13.7232	-3.9037
									13.7351	-0.40462
									13.747	4.44352
									13.759	2.7685
									13.7709	5.57289
									13.7828	3.46716
									13.7948	7.97415
									13.8067	3.01883
									13.8186	1.59737
									13.8306	-1.97388
									13.8425	5.63525
									13.8544	0.29874
									13.8664	5.32944
									13.8783	2.40543
									13.8902	1.23051
									13.9022	-2.15617
									13.9141	0.95113
									13.926	-7.59823
									13.938	-4.58652
									13.9499	-0.35583
									13.9618	3.40036
									13.9738	4.22813
									13.9857	2.01178
									13.9976	1.85458
									14.0096	1.25024
									14.0215	2.49129
									14.0334	4.46381
									14.0453	-2.8605
									14.0573	3.75451
									14.0692	4.70126
									14.0811	6.87994
									14.0931	1.77198
									14.105	6.69898
									14.1169	-0.17422
									14.1289	-2.34937
									14.1408	3.34878
									14.1527	-0.26128
									14.1647	1.57484
									14.1766	6.4521
									14.1885	1.3293
									14.2005	8.90098
									14.2124	4.34355
									14.2243	4.64934
									14.2363	7.89674
									14.2482	10.8186
									14.2601	10.5878
									14.2721	10.5616
									14.284	12.4841
									14.2959	17.3157
									14.3079	12.7789
									14.3198	19.0894
									14.3317	32.4657
									14.3437	38.7601
									14.3556	59.7492
									14.3675	78.883
									14.3795	91.0453
									14.3914	77.1572
									14.4033	68.5549
									14.4153	58.8925
									14.4272	49.7412
									14.4391	45.565
									14.4511	35.6073
									14.463	26.8664
									14.4749	29.3424
									14.4869	25.4566
									14.4988	28.3362
									14.5107	30.0003
									14.5227	24.4718
									14.5346	18.9785
									14.5465	9.99247
									14.5585	5.70675
									14.5704	0.58224
									14.5823	-4.73087
									14.5943	4.34223
									14.6062	9.52602
									14.6181	8.86249
									14.6301	5.83984
									14.642	15.1313
									14.6539	1.89672
									14.6659	4.9207
									14.6778	-2.29372
									14.6897	-4.1483
									14.7017	7.87969
									14.7136	4.31167
									14.7255	9.39398
									14.7375	6.72079
									14.7494	7.14217
									14.7613	5.51499
									14.7733	3.93125
									14.7852	6.90016
									14.7971	5.71935
									14.8091	2.88379
									14.821	0.75342
									14.8329	0.35709
									14.8449	4.352
									14.8568	-2.09558
									14.8687	3.32217
									14.8807	1.07261
									14.8926	2.58732
									14.9045	4.75654
									14.9165	1.8054
									14.9284	-0.09532
									14.9403	-0.5718
									14.9523	-0.95842
									14.9642	-1.46286
									14.9761	1.8198
									14.9881	-8.19308
									15	-3.06544

## Sheet: Fig S5.8A ISS-Graphene
Graphene	a (Å)	b (Å)	Energy difference (meV/unit)
	0	0	14.2675
	0	0.49334	4.8325
	0	0.74001	2.105
	0	0.98667	1.0275
	0	1.23334	0.92
	0	1.48001	1.03
	0	1.72668	2.1
	0	1.97335	4.8325
	0	2.22002	9.6275
	0	0.24667	9.4625
	0	2.46669	14.2675
	0.49334	0	4.785
	0.49334	0.49334	4.79
	0.49334	0.74001	1.52
	0.49334	0.98667	0.165
	0.49334	1.23334	0.0825
	0.49334	1.48001	0.07
	0.49334	1.72668	0.085
	0.49334	1.97335	0.165
	0.49334	2.22002	1.6925
	0.49334	0.24667	7.4825
	0.49334	2.46669	4.785
	0.74001	0	2.105
	0.74001	0.49334	5.4025
	0.74001	0.74001	2.105
	0.74001	0.98667	0.2175
	0.74001	1.23334	0.08
	0.74001	1.48001	0.2325
	0.74001	1.72668	0.2275
	0.74001	1.97335	0.085
	0.74001	2.22002	0.2175
	0.74001	0.24667	5.4075
	0.74001	2.46669	2.105
	0.98667	0	1.04
	0.98667	0.49334	6.4275
	0.98667	0.74001	4.135
	0.98667	0.98667	1.0475
	0.98667	1.23334	0.0375
	0.98667	1.48001	0.0725
	0.98667	1.72668	0.225
	0.98667	1.97335	0.07
	0.98667	2.22002	0.03
	0.98667	0.24667	4.155
	0.98667	2.46669	1.04
	1.23334	0	0.9275
	1.23334	0.49334	7.39
	1.23334	0.74001	7.3925
	1.23334	0.98667	3.3825
	1.23334	1.23334	0.8925
	1.23334	1.48001	0.025
	1.23334	1.72668	0
	1.23334	1.97335	0.08
	1.23334	2.22002	0.025
	1.23334	0.24667	3.395
	1.23334	2.46669	0.9275
	1.48001	0	1.0625
	1.48001	0.49334	7.855
	1.48001	0.74001	12.375
	1.48001	0.98667	7.8675
	1.48001	1.23334	3.43
	1.48001	1.48001	1.0625
	1.48001	1.72668	0.22
	1.48001	1.97335	0.1675
	1.48001	2.22002	0.4475
	1.48001	0.24667	3.44
	1.48001	2.46669	1.045
	1.72668	0	2.1075
	1.72668	0.49334	7.3925
	1.72668	0.74001	12.3775
	1.72668	0.98667	12.3675
	1.72668	1.23334	7.395
	1.72668	1.48001	3.98
	1.72668	1.72668	2.105
	1.72668	1.97335	1.69
	1.72668	2.22002	1.505
	1.72668	0.24667	4.17
	1.72668	2.46669	2.1075
	1.97335	0	4.83
	1.97335	0.49334	6.455
	1.97335	0.74001	7.395
	1.97335	0.98667	7.845
	1.97335	1.23334	7.3975
	1.97335	1.48001	6.48
	1.97335	1.72668	5.495
	1.97335	1.97335	4.845
	1.97335	2.22002	4.6675
	1.97335	0.24667	5.4075
	1.97335	2.46669	4.8275
	2.22002	0	9.6325
	2.22002	0.49334	5.545
	2.22002	0.74001	4.09
	2.22002	0.98667	3.47
	2.22002	1.23334	3.435
	2.22002	1.48001	4.1325
	2.22002	1.72668	5.405
	2.22002	1.97335	7.4675
	2.22002	2.22002	9.4625
	2.22002	0.24667	7.4825
	2.22002	2.46669	9.6325
	0.24667	0	9.46
	0.24667	0.49334	4.6
	0.24667	0.74001	1.505
	0.24667	0.98667	0.22
	0.24667	1.23334	0.0275
	0.24667	1.48001	0.0275
	0.24667	1.72668	0.22
	0.24667	1.97335	1.505
	0.24667	2.22002	4.6575
	0.24667	0.24667	9.6125
	0.24667	2.46669	9.46
	2.46669	0	14.2675
	2.46669	0.49334	4.8325
	2.46669	0.74001	2.105
	2.46669	0.98667	1.0275
	2.46669	1.23334	0.92
	2.46669	1.48001	1.025
	2.46669	1.72668	2.1
	2.46669	1.97335	4.8325
	2.46669	2.22002	9.6275
	2.46669	0.24667	9.4625
	2.46669	2.46669	14.2675

## Sheet: Fig S5.8B ISS-COF
COF	a (Å)	b (Å)	Energy difference (meV/unit)
	0	0	26.48
	0	3.08874	12.91
	0	4.63311	14.44
	0	6.17748	15.19
	0	7.72185	10.83
	0	9.26622	10.1
	0	10.8106	17
	0	12.355	25.56
	0	13.8993	32.24
	0	1.54437	20.56
	0	15.4437	34.61
	3.08874	0	12.85
	3.08874	3.08874	12.84
	3.08874	4.63311	10.76
	3.08874	6.17748	6.82
	3.08874	7.72185	1.87
	3.08874	9.26622	3.14
	3.08874	10.8106	15.06
	3.08874	12.355	30.95
	3.08874	13.8993	44.98
	3.08874	1.54437	14.27
	3.08874	15.4437	54.4
	4.63311	0	16.66
	4.63311	3.08874	14.09
	4.63311	4.63311	14.33
	4.63311	6.17748	10.51
	4.63311	7.72185	1.74
	4.63311	9.26622	0
	4.63311	10.8106	12.34
	4.63311	12.355	32.66
	4.63311	13.8993	53.18
	4.63311	1.54437	14.12
	4.63311	15.4437	71.17
	6.17748	0	19.94
	6.17748	3.08874	15.13
	6.17748	4.63311	16.13
	6.17748	6.17748	15.08
	6.17748	7.72185	7.81
	6.17748	9.26622	3.01
	6.17748	10.8106	12.31
	6.17748	12.355	32
	6.17748	13.8993	55.56
	6.17748	1.54437	17.73
	6.17748	15.4437	79.91
	7.72185	0	15.79
	7.72185	3.08874	12.28
	7.72185	4.63311	11.38
	7.72185	6.17748	12.93
	7.72185	7.72185	10.72
	7.72185	9.26622	8.03
	7.72185	10.8106	14.88
	7.72185	12.355	32.59
	7.72185	13.8993	55.51
	7.72185	1.54437	15.81
	7.72185	15.4437	81.94
	9.26622	0	12.6
	9.26622	3.08874	10.75
	9.26622	4.63311	8.86
	9.26622	6.17748	9.69
	9.26622	7.72185	10.67
	9.26622	9.26622	9.97
	9.26622	10.8106	15.62
	9.26622	12.355	30.83
	9.26622	13.8993	53.14
	9.26622	1.54437	13.03
	9.26622	15.4437	79.9
	10.8106	0	15.78
	10.8106	3.08874	16.59
	10.8106	4.63311	16.17
	10.8106	6.17748	16.63
	10.8106	7.72185	17.16
	10.8106	9.26622	16.01
	10.8106	10.8106	16.87
	10.8106	12.355	26.41
	10.8106	13.8993	44.87
	10.8106	1.54437	15.68
	10.8106	15.4437	71.13
	12.355	0	20.09
	12.355	3.08874	25.24
	12.355	4.63311	28.47
	12.355	6.17748	30.39
	12.355	7.72185	31.64
	12.355	9.26622	29.55
	12.355	10.8106	25.32
	12.355	12.355	25.48
	12.355	13.8993	35.11
	12.355	1.54437	21.19
	12.355	15.4437	54.37
	13.8993	0	23.6
	13.8993	3.08874	33.37
	13.8993	4.63311	40.88
	13.8993	6.17748	46.1
	13.8993	7.72185	49.3
	13.8993	9.26622	48.85
	13.8993	10.8106	42.05
	13.8993	12.355	33.92
	13.8993	13.8993	32.15
	13.8993	1.54437	25.86
	13.8993	15.4437	39.92
	1.54437	0	20.3
	1.54437	3.08874	13.92
	1.54437	4.63311	10.78
	1.54437	6.17748	10.66
	1.54437	7.72185	7.97
	1.54437	9.26622	8.19
	1.54437	10.8106	15.73
	1.54437	12.355	26.51
	1.54437	13.8993	35.15
	1.54437	1.54437	20.53
	1.54437	15.4437	39.95
	15.4437	0	24.79
	15.4437	3.08874	40.05
	15.4437	4.63311	53.93
	15.4437	6.17748	63.84
	15.4437	7.72185	70.18
	15.4437	9.26622	72.23
	15.4437	10.8106	66.42
	15.4437	12.355	52.25
	15.4437	13.8993	39.43
	15.4437	1.54437	28.92
	15.4437	15.4437	34.56

## Sheet: Fig S5.8C ISS-g-C3N4
g-C3N4	a (Å)	b (Å)	Energy difference (meV/unit)
	0	0	0
	0	0.95642	12.0575
	0	1.43462	18.64
	0	1.91283	21.32
	0	2.39104	21.7125
	0	2.86924	21.3175
	0	3.34745	18.6375
	0	3.82566	12.055
	0	4.30387	3.885
	0	0.47821	3.8875
	0	4.78207	0
	0.95642	0	12.0575
	0.95642	0.95642	12.06
	0.95642	1.43462	16.8475
	0.95642	1.91283	15.7425
	0.95642	2.39104	9.1875
	0.95642	2.86924	5.2625
	0.95642	3.34745	9.19
	0.95642	3.82566	15.7425
	0.95642	4.30387	16.845
	0.95642	0.47821	8.8475
	0.95642	4.78207	12.0575
	1.43462	0	18.64
	1.43462	0.95642	17.69
	1.43462	1.43462	18.6425
	1.43462	1.91283	16.2025
	1.43462	2.39104	9.1875
	1.43462	2.86924	2.2025
	1.43462	3.34745	2.205
	1.43462	3.82566	9.19
	1.43462	4.30387	16.2025
	1.43462	0.47821	17.69
	1.43462	4.78207	18.64
	1.91283	0	21.3225
	1.91283	0.95642	31.4825
	1.91283	1.43462	28.7975
	1.91283	1.91283	21.32
	1.91283	2.39104	12.44
	1.91283	2.86924	5.2625
	1.91283	3.34745	2.2025
	1.91283	3.82566	5.265
	1.91283	4.30387	12.4425
	1.91283	0.47821	28.8
	1.91283	4.78207	21.3225
	2.39104	0	21.715
	2.39104	0.95642	48.5425
	2.39104	1.43462	48.54
	2.39104	1.91283	36.5025
	2.39104	2.39104	21.7125
	2.39104	2.86924	12.44
	2.39104	3.34745	9.1875
	2.39104	3.82566	9.19
	2.39104	4.30387	12.4425
	2.39104	0.47821	36.5075
	2.39104	4.78207	21.715
	2.86924	0	21.3225
	2.86924	0.95642	56.335
	2.86924	1.43462	65.5625
	2.86924	1.91283	56.33
	2.86924	2.39104	36.5
	2.86924	2.86924	21.3175
	2.86924	3.34745	16.2
	2.86924	3.82566	15.7425
	2.86924	4.30387	16.2
	2.86924	0.47821	36.5075
	2.86924	4.78207	21.3225
	3.34745	0	18.64
	3.34745	0.95642	48.545
	3.34745	1.43462	65.565
	3.34745	1.91283	65.56
	3.34745	2.39104	48.5375
	3.34745	2.86924	28.795
	3.34745	3.34745	18.6375
	3.34745	3.82566	16.845
	3.34745	4.30387	16.845
	3.34745	0.47821	28.8
	3.34745	4.78207	18.64
	3.82566	0	12.06
	3.82566	0.95642	31.485
	3.82566	1.43462	48.5425
	3.82566	1.91283	56.3325
	3.82566	2.39104	48.5375
	3.82566	2.86924	31.4775
	3.82566	3.34745	17.6875
	3.82566	3.82566	12.0575
	3.82566	4.30387	10.95
	3.82566	0.47821	17.69
	3.82566	4.78207	12.06
	4.30387	0	3.8875
	4.30387	0.95642	17.69
	4.30387	1.43462	28.8
	4.30387	1.91283	36.5025
	4.30387	2.39104	36.5025
	4.30387	2.86924	28.795
	4.30387	3.34745	17.685
	4.30387	3.82566	8.8425
	4.30387	4.30387	3.885
	4.30387	0.47821	8.845
	4.30387	4.78207	3.8875
	0.47821	0	3.885
	0.47821	0.95642	10.95
	0.47821	1.43462	16.845
	0.47821	1.91283	16.2
	0.47821	2.39104	12.44
	0.47821	2.86924	12.44
	0.47821	3.34745	16.2
	0.47821	3.82566	16.8425
	0.47821	4.30387	10.9475
	0.47821	0.47821	3.8875
	0.47821	4.78207	3.885
	4.78207	0	0
	4.78207	0.95642	12.0575
	4.78207	1.43462	18.64
	4.78207	1.91283	21.32
	4.78207	2.39104	21.7125
	4.78207	2.86924	21.3175
	4.78207	3.34745	18.6375
	4.78207	3.82566	12.055
	4.78207	4.30387	3.885
	4.78207	0.47821	3.8875
	4.78207	4.78207	0

## Sheet: Fig S5.8D ISS-BN
BN	a (Å)	b (Å)	Energy difference (meV/unit)
	0	0	0
	0	0.50247	3.195
	0	0.75371	6.0775
	0	1.00494	8.105
	0	1.25618	8.8525
	0	1.50742	8.225
	0	1.75865	6.075
	0	2.00989	3.2125
	0	2.26112	0.8825
	0	0.25124	0.8825
	0	2.51236	0
	0.50247	0	3.21
	0.50247	0.50247	3.215
	0.50247	0.75371	3.7425
	0.50247	1.00494	4.29
	0.50247	1.25618	4.5625
	0.50247	1.50742	4.585
	0.50247	1.75865	4.545
	0.50247	2.00989	4.28
	0.50247	2.26112	3.7175
	0.50247	0.25124	2.965
	0.50247	2.51236	3.21
	0.75371	0	6.075
	0.75371	0.50247	6.44
	0.75371	0.75371	6.0725
	0.75371	1.00494	5.3775
	0.75371	1.25618	4.5525
	0.75371	1.50742	4.045
	0.75371	1.75865	4.045
	0.75371	2.00989	4.5575
	0.75371	2.26112	5.375
	0.75371	0.25124	6.44
	0.75371	2.51236	6.075
	1.00494	0	8.105
	1.00494	0.50247	10.0575
	1.00494	0.75371	9.54
	1.00494	1.00494	8.1075
	1.00494	1.25618	6.2825
	1.00494	1.50742	4.5875
	1.00494	1.75865	4.045
	1.00494	2.00989	4.585
	1.00494	2.26112	6.265
	1.00494	0.25124	9.5425
	1.00494	2.51236	8.105
	1.25618	0	8.79
	1.25618	0.50247	12.6075
	1.25618	0.75371	12.5925
	1.25618	1.00494	11.23
	1.25618	1.25618	8.8425
	1.25618	1.50742	6.24
	1.25618	1.75865	4.545
	1.25618	2.00989	4.5475
	1.25618	2.26112	6.23
	1.25618	0.25124	11.225
	1.25618	2.51236	8.79
	1.50742	0	8.1025
	1.50742	0.50247	13.4075
	1.50742	0.75371	14.215
	1.50742	1.00494	13.4125
	1.50742	1.25618	11.23
	1.50742	1.50742	8.2275
	1.50742	1.75865	5.3725
	1.50742	2.00989	4.275
	1.50742	2.26112	5.37
	1.50742	0.25124	11.2075
	1.50742	2.51236	8.1025
	1.75865	0	6.0725
	1.75865	0.50247	12.59
	1.75865	0.75371	14.2175
	1.75865	1.00494	14.1975
	1.75865	1.25618	12.63
	1.75865	1.50742	9.615
	1.75865	1.75865	6.075
	1.75865	2.00989	3.7275
	1.75865	2.26112	3.725
	1.75865	0.25124	9.5375
	1.75865	2.51236	6.0725
	2.00989	0	3.205
	2.00989	0.50247	10.2125
	2.00989	0.75371	12.62
	2.00989	1.00494	13.41
	2.00989	1.25618	12.605
	2.00989	1.50742	10.06
	2.00989	1.75865	6.44
	2.00989	2.00989	3.215
	2.00989	2.26112	1.9175
	2.00989	0.25124	6.46
	2.00989	2.51236	3.205
	2.26112	0	0.8875
	2.26112	0.50247	6.435
	2.26112	0.75371	9.555
	2.26112	1.00494	11.245
	2.26112	1.25618	11.225
	2.26112	1.50742	9.5425
	2.26112	1.75865	6.44
	2.26112	2.00989	2.9525
	2.26112	2.26112	0.8875
	2.26112	0.25124	2.95
	2.26112	2.51236	0.8875
	0.25124	0	0.8325
	0.25124	0.50247	1.9025
	0.25124	0.75371	3.7275
	0.25124	1.00494	5.38
	0.25124	1.25618	6.2675
	0.25124	1.50742	6.2275
	0.25124	1.75865	5.385
	0.25124	2.00989	3.72
	0.25124	2.26112	1.9175
	0.25124	0.25124	0.8625
	0.25124	2.51236	0.8325
	2.51236	0	0
	2.51236	0.50247	3.195
	2.51236	0.75371	6.0775
	2.51236	1.00494	8.105
	2.51236	1.25618	8.8525
	2.51236	1.50742	8.225
	2.51236	1.75865	6.075
	2.51236	2.00989	3.2125
	2.51236	2.26112	0.8825
	2.51236	0.25124	0.88
	2.51236	2.51236	0
